# Supplementary material for: Pseudomonas syringae pv. actinidiae Draft Genomes Comparison Reveal Strain-Specific Features Involved in Adaptation and Virulence to Actinidia Species
Source: PLoS One. 2011 Nov 23;6(11):e27297. doi: 10.1371/journal.pone.0027297 (PMC3223175; doi:10.1371/journal.pone.0027297)
Supplement: Table S2 — Categorization according to TIGRFAMs of protein complement displayed by the draft genome of I2-Psa. (XLS) [file pone.0027297.s004.xls]

## Sheet: Foglio4
CRAFRU843-17100007	7	171	4609	3275	1335	ZP_03399394	glutamine synthetase, type III	Pseudomonas syringae pv. tomato T1	AAB3	0	1	444	1	444	444
CRAFRU843-10000003	3	100	2660	1179	1482	NP_792509	xylulokinase	Pseudomonas syringae pv. tomato str. DC3000	EM11	0	1	493	1	493	493
CRAFRU843-10100007	7	101	5932	4961	972	ZP_06481915	Gp5 domain-containing protein	Pseudomonas syringae pv. aesculi str. 2250	MEEF	1.89075e-152	1	322	1	322	323
CRAFRU843-10300013	13	103	10154	9534	621	ZP_03399720	transcriptional regulator, TetR family	Pseudomonas syringae pv. tomato T1	RF1	4.88196e-100	1	211	1	211	211
CRAFRU843-10300025	25	103	16003	17838	1836	ZP_06975414	RNA-directed DNA polymerase	Ktedonobacter racemifer DSM 44963	RF1	3.90826e-134	2	610	4	614	615
CRAFRU843-10600027	27	106	19195	20073	879	ZP_06498736	glutaconate CoA-transferase	Pseudomonas syringae pv. syringae FF5	EM	6.19727e-152	11	295	1	285	285
CRAFRU843-10600057	57	106	38760	37207	1554	YP_237066	heat shock protein DnaJ, N-terminal	Pseudomonas syringae pv. syringae B728a	PF3	0	1	518	1	515	515
CRAFRU843-10600058	58	106	40454	38760	1695	ZP_04587127	heat shock protein Hsp70	Pseudomonas syringae pv. oryzae str. 1_6	PF3	0	1	564	1	564	564
CRAFRU843-10600074	74	106	52653	51430	1224	ZP_03398379	binary cytotoxin component	Pseudomonas syringae pv. tomato T1	HP	0	1	384	24	407	407
CRAFRU843-10800025	25	108	15519	16613	1095	ZP_06457312	tartrate dehydrogenase [Pseudomonas syringae pv. aesculi str. NCPPB3681] &gt;gi|289649652|ref|ZP_06480995.1| tartrate dehydrogenase	Pseudomonas syringae pv. aesculi str. 2250	EM17	0	1	364	1	364	364
CRAFRU843-10900001	1	109	861	76	786	ZP_04586619	hydroxypyruvate isomerase	Pseudomonas syringae pv. oryzae str. 1_6	CIM8	1.57942e-126	1	261	1	261	261
CRAFRU843-10900020	20	109	16278	15685	594	ZP_03399580	deoxyribonucleotide triphosphate pyrophosphatase	Pseudomonas syringae pv. tomato T1	DNAM	2.92864e-95	2	198	1	197	197
CRAFRU843-11000011	11	110	5120	7279	2160	ZP_03400111	TraG family conjugative protein	Pseudomonas syringae pv. tomato T1	MEEF4	0	1	719	1	719	719
CRAFRU843-11000054	54	110	48734	49756	1023	YP_273031	competence lipoprotein ComL [Pseudomonas syringae pv. phaseolicola 1448A] &gt;gi|289626966|ref|ZP_06459920.1| competence lipoprotein ComL [Pseudomonas syringae pv. aesculi str. NCPPB3681] &gt;gi|289651378|ref|ZP_06482721.1| competence lipoprotein ComL	Pseudomonas syringae pv. aesculi str. 2250	PF1	0	1	340	1	340	340
CRAFRU843-11100012	12	111	10355	8715	1641	ZP_03395461	methyl-accepting chemotaxis protein	Pseudomonas syringae pv. tomato T1	CP2	0	1	546	1	546	546
CRAFRU843-11200010	10	112	6705	4888	1818	NP_792911	glycosyl hydrolase, family 15	Pseudomonas syringae pv. tomato str. DC3000	EM14	0	1	605	1	605	605
CRAFRU843-11400020	20	114	18933	16237	2697	YP_234867	Beta-glucosidase	Pseudomonas syringae pv. syringae B728a	EM14	0	1	873	34	906	906
CRAFRU843-11600016	16	116	12758	13657	900	ZP_03398064	transcription regulator preotein	Pseudomonas syringae pv. tomato T1	RF1	2.23069e-155	1	299	7	305	305
CRAFRU843-11600022	22	116	16168	16422	255	ZP_03398069	lipoprotein	Pseudomonas syringae pv. tomato T1	CE4	1.39251e-13	1	66	16	81	83
CRAFRU843-11700015	15	117	14174	14812	639	ZP_06478051	calcium-binding protein	Pseudomonas syringae pv. aesculi str. 2250	TBP4	1.33082e-49	1	210	1	209	251
CRAFRU843-11800013	13	118	8546	7200	1347	ZP_03394748	histidinol dehydrogenase	Pseudomonas syringae pv. tomato T1	AAB6	0	1	448	1	448	448
CRAFRU843-12100009	9	121	8467	8820	354	ZP_03397933	Cobalamin (vitamin B12) biosynthesis CbiG protein	Pseudomonas syringae pv. tomato T1	BCPGC14	7.07846e-35	1	117	33	149	149
CRAFRU843-12100018	18	121	15321	16457	1137	ZP_03397938	Peptidase M14, carboxypeptidase A	Pseudomonas syringae pv. tomato T1	PF4	0	1	378	1	378	378
CRAFRU843-12100031	31	121	23279	23758	480	ZP_06460368	putative lipoprotein [Pseudomonas syringae pv. aesculi str. NCPPB3681] &gt;gi|289646145|ref|ZP_06477488.1| putative lipoprotein [Pseudomonas syringae pv. aesculi str. 2250] &gt;gi|298486756|ref|ZP_07004812.1| lipoprotein, putative	Pseudomonas savastanoi pv. savastanoi NCPPB 3335	CE4	1.21656e-61	1	159	1	159	159
CRAFRU843-12100038	38	121	25990	28683	2694	ZP_03397949	glycosyl hydrolase, family 3	Pseudomonas syringae pv. tomato T1	EM14	0	1	897	17	913	913
CRAFRU843-12100048	48	121	32289	33323	1035	ZP_06493982	bacillolysin	Pseudomonas syringae pv. syringae FF5	CE4	0	24	367	1	356	356
CRAFRU843-12100051	51	121	33917	34546	630	ZP_03397957	Paraquat-inducible protein A	Pseudomonas syringae pv. tomato T1	CP4	1.90826e-101	1	212	1	212	212
CRAFRU843-12100052	52	121	34543	35157	615	ZP_03397958	Paraquat-inducible protein A	Pseudomonas syringae pv. tomato T1	CP4	7.01452e-100	1	204	1	204	204
CRAFRU843-12200011	11	122	6806	7906	1101	YP_275272	tRNA-specific 2-thiouridylase MnmA	Pseudomonas syringae pv. phaseolicola 1448A	PS3	0	1	366	11	376	376
CRAFRU843-12300014	14	123	7213	9798	2586	ZP_07002928	Phosphomannomutase / Phosphoglucomutase	Pseudomonas savastanoi pv. savastanoi NCPPB 3335	EM14	0	1	861	1	861	861
CRAFRU843-12400014	14	124	10673	11491	819	ZP_03399771	oxidoreductase	Pseudomonas syringae pv. tomato T1	EM1	1.46994e-138	1	272	1	272	272
CRAFRU843-12500038	38	125	23875	25245	1371	ZP_03396454	gluconate transporter family protein	Pseudomonas syringae pv. tomato T1	TBP3	0	9	456	1	448	448
CRAFRU843-12500049	49	125	32401	30692	1710	ZP_05641328	formamidase	Pseudomonas syringae pv. tabaci ATCC 11528	EM2	0	1	326	1	326	338
CRAFRU843-12500073	73	125	47921	46638	1284	ZP_07004004	pectate-binding harpin	Pseudomonas savastanoi pv. savastanoi NCPPB 3335	TBP3	5.63872e-148	1	427	1	415	415
CRAFRU843-12700006	6	127	4211	3117	1095	YP_276985	putrescine ABC transporter, periplasmic putrescine-binding protein	Pseudomonas syringae pv. phaseolicola 1448A		0	1	364	1	364	364
CRAFRU843-12700009	9	127	5480	4383	1098	ZP_04590694	putrescine ABC transporter, periplasmic putrescine-binding protein	Pseudomonas syringae pv. oryzae str. 1_6		0	1	365	1	365	365
CRAFRU843-12800007	7	128	5057	4293	765	ZP_03395042	glutamine amidotransferase	Pseudomonas syringae pv. tomato T1	AAB6	3.67408e-117	1	249	6	254	254
CRAFRU843-12800015	15	128	11293	12285	993	YP_274668	inosine-uridine preferring nucleoside hydrolase	Pseudomonas syringae pv. phaseolicola 1448A	DNAM1	1.71258e-159	1	330	1	330	332
CRAFRU843-13200015	15	132	8235	8080	156	ZP_06483057	Orf28	Pseudomonas syringae pv. aesculi str. 2250	DNAM1	0.000201699	1	51	8	58	58
CRAFRU843-13200017	17	132	9120	8332	789	ZP_06461229	putative LuxR-family regulatory protein	Pseudomonas syringae pv. aesculi str. NCPPB3681	RF1	4.50086e-139	1	262	1	262	262
CRAFRU843-13200023	23	132	13824	14507	684	ZP_06461225	putative transcriptional activator, TenA family protein	Pseudomonas syringae pv. aesculi str. NCPPB3681	RF1	2.83737e-118	1	227	1	227	227
CRAFRU843-13200027	27	132	16026	16976	951	ZP_06461958	putative lipase	Pseudomonas syringae pv. aesculi str. NCPPB3681	FA2	1.23698e-52	18	149	1	132	132
CRAFRU843-13400023	23	134	13440	14480	1041	ZP_03395787	Baseplate J-like protein	Pseudomonas syringae pv. tomato T1	MEEF2	0	1	346	1	346	346
CRAFRU843-13400024	24	134	14468	15067	600	ZP_03395786	tail protein	Pseudomonas syringae pv. tomato T1	MEEF2	1.24693e-96	1	199	1	199	199
CRAFRU843-13400026	26	134	15078	16955	1878	ZP_06456529	tail fiber protein H, putative [Pseudomonas syringae pv. aesculi str. NCPPB3681] &gt;gi|289650819|ref|ZP_06482162.1| tail fiber protein H, putative	Pseudomonas syringae pv. aesculi str. 2250	MEEF2	0	1	575	12	580	619
CRAFRU843-13400048	48	134	28323	29357	1035	YP_272982	N-acetyl-gamma-glutamyl-phosphate reductase [Pseudomonas syringae pv. phaseolicola 1448A] &gt;gi|257483164|ref|ZP_05637205.1| N-acetyl-gamma-glutamyl-phosphate reductase [Pseudomonas syringae pv. tabaci ATCC 11528] &gt;gi|289623559|ref|ZP_06456513.1| N-acetyl-gamma-glutamyl-phosphate reductase [Pseudomonas syringae pv. aesculi str. NCPPB3681] &gt;gi|289650835|ref|ZP_06482178.1| N-acetyl-gamma-glu…	Pseudomonas syringae pv. aesculi str. 2250	AAB3	0	1	344	1	344	344
CRAFRU843-13600018	18	136	11407	11793	387	ZP_05638936	chemotaxis protein CheY [Pseudomonas syringae pv. tabaci ATCC 11528] &gt;gi|289629012|ref|ZP_06461966.1| chemotaxis protein CheY [Pseudomonas syringae pv. aesculi str. NCPPB3681] &gt;gi|289647089|ref|ZP_06478432.1| chemotaxis protein CheY	Pseudomonas syringae pv. aesculi str. 2250	CP2	8.31508e-54	1	128	5	132	132
CRAFRU843-14000011	11	140	4930	5823	894	ZP_04762155	transcriptional regulator, LysR family	Acidovorax delafieldii 2AN	RF1	3.39034e-108	1	296	1	296	298
CRAFRU843-14000015	15	140	8697	10619	1923	YP_273214	methyl-accepting chemotaxis protein	Pseudomonas syringae pv. phaseolicola 1448A	CP2	0	1	640	1	640	640
CRAFRU843-14000062	62	140	43508	45079	1572	ZP_06461479	phosphodiesterase/alkaline phosphatase D [Pseudomonas syringae pv. aesculi str. NCPPB3681] &gt;gi|289647691|ref|ZP_06479034.1| phosphodiesterase/alkaline phosphatase D	Pseudomonas syringae pv. aesculi str. 2250	EM14	0	1	521	1	521	523
CRAFRU843-1400014	14	14	10115	10300	186	ZP_03397904	Tetraacyldisaccharide-1-P 4&apos;&apos;&apos;&apos;-kinase	Pseudomonas syringae pv. tomato T1	CE3	1.94605e-12	1	61	8	68	68
CRAFRU843-14100020	20	141	15863	13356	2508	ZP_06461940	glycosyl transferase, group 1	Pseudomonas syringae pv. aesculi str. NCPPB3681	CE3	0	1	835	7	841	841
CRAFRU843-14100026	26	141	20997	21893	897	ZP_06499344	NAD-dependent epimerase/dehydratase	Pseudomonas syringae pv. syringae FF5	EM14	2.60107e-151	1	297	1	297	298
CRAFRU843-14200006	6	142	5216	5539	324	YP_238082	NAD(P) transhydrogenase subunit alpha [Pseudomonas syringae pv. syringae B728a] &gt;gi|71737664|ref|YP_277176.1| NAD(P) transhydrogenase alpha subunit part 2 [Pseudomonas syringae pv. phaseolicola 1448A] &gt;gi|257485730|ref|ZP_05639771.1| NAD(P) transhydrogenase alpha subunit part 2 [Pseudomonas syringae pv. tabaci ATCC 11528] &gt;gi|289648083|ref|ZP_06479426.1| NAD(P) transhydrogenase subunit a…	Pseudomonas savastanoi pv. savastanoi NCPPB 3335	EM14	7.32781e-40	1	107	1	107	107
CRAFRU843-14200032	32	142	22306	21404	903	ZP_03396686	Peptidase M23B	Pseudomonas syringae pv. tomato T1	PF4	7.78012e-155	1	300	1	300	300
CRAFRU843-14200045	45	142	34129	31838	2292	ZP_03396679	phosphate ABC transporter, permease protein	Pseudomonas syringae pv. tomato T1	TBP1	0	11	763	1	753	753
CRAFRU843-14200059	59	142	43410	42499	912	YP_277209	LysR family transcriptional regulator [Pseudomonas syringae pv. phaseolicola 1448A] &gt;gi|257485697|ref|ZP_05639738.1| LysR family transcriptional regulator [Pseudomonas syringae pv. tabaci ATCC 11528] &gt;gi|289625492|ref|ZP_06458446.1| LysR family transcriptional regulator [Pseudomonas syringae pv. aesculi str. NCPPB3681] &gt;gi|289649747|ref|ZP_06481090.1| LysR family transcriptional regulato…	Pseudomonas savastanoi pv. savastanoi NCPPB 3335	RF1	3.16256e-156	1	303	1	303	303
CRAFRU843-14300007	7	143	3703	4611	909	ZP_03397965	regulatory protein, LysR:LysR, substrate-binding	Pseudomonas syringae pv. tomato T1	RF1	4.17629e-155	1	301	1	301	302
CRAFRU843-14400009	9	144	5713	6591	879	ZP_03395736	regulatory lysr:lysr substrate binding	Pseudomonas syringae pv. tomato T1	RF1	7.89629e-144	1	292	1	292	292
CRAFRU843-14400012	12	144	8463	7549	915	ZP_06460709	response regulator receiver:CheW-like protein [Pseudomonas syringae pv. aesculi str. NCPPB3681] &gt;gi|289647435|ref|ZP_06478778.1| response regulator receiver:CheW-like protein [Pseudomonas syringae pv. aesculi str. 2250] &gt;gi|298487865|ref|ZP_07005905.1| Chemotaxis protein CheV	Pseudomonas savastanoi pv. savastanoi NCPPB 3335	CE2	1.47433e-161	1	304	5	308	308
CRAFRU843-14400038	38	144	28066	29439	1374	YP_275588	decarboxylase family protein	Pseudomonas syringae pv. phaseolicola 1448A	HP	0	1	473	1	473	473
CRAFRU843-14600004	4	146	4885	3506	1380	YP_273694	Poly(beta-D-mannuronate) C5 epimerase 3 (mannuronanepimerase 3)	Pseudomonas syringae pv. phaseolicola 1448A	EM14	0	1	370	11	380	1610
CRAFRU843-14800007	7	148	6267	5833	435	ZP_03400288	Peptidase S24, S26A and S26B	Pseudomonas syringae pv. tomato T1	PF4	1.13907e-63	1	144	1	144	144
CRAFRU843-14900013	13	149	7574	6339	1236	ZP_06479248	sensor histidine kinase	Pseudomonas syringae pv. aesculi str. 2250	RF3/ST1	0	1	410	6	414	416
CRAFRU843-14900014	14	149	8275	7586	690	YP_236862	response regulator receiver:transcriptional regulatory protein, C-terminal	Pseudomonas syringae pv. syringae B728a	TRANS3	2.0299e-106	1	229	1	229	229
CRAFRU843-15000008	8	150	7574	6951	624	ZP_05635931	ubiquinone/menaquinone biosynthesis methyltransferase ubie	Pseudomonas syringae pv. tabaci ATCC 11528	BCPGC5	7.35464e-99	1	207	1	207	208
CRAFRU843-15000028	28	150	21283	20576	708	ZP_03397535	RNA polymerase sigma-70 family protein	Pseudomonas syringae pv. tomato T1	RF1	7.51092e-113	1	235	54	288	288
CRAFRU843-1500033	33	15	24972	25928	957	YP_233147	regulatory protein, LysR:LysR, substrate-binding	Pseudomonas syringae pv. syringae B728a	RF1	9.13184e-159	1	318	1	318	318
CRAFRU843-1500041	41	15	29521	29156	366	ZP_04590086	putative lipoprotein	Pseudomonas syringae pv. oryzae str. 1_6	CE4	9.07592e-46	1	121	22	142	142
CRAFRU843-1500047	47	15	32266	34317	2052	ZP_07002756	oligopeptidase A	Pseudomonas savastanoi pv. savastanoi NCPPB 3335	PF4	0	1	683	1	683	683
CRAFRU843-1500053	53	15	38109	37201	909	ZP_04590067	LysR family transcriptional regulator	Pseudomonas syringae pv. oryzae str. 1_6	RF1	1.89267e-122	1	296	1	296	297
CRAFRU843-15100014	14	151	8367	9251	885	ZP_03397077	HlyD family secretion protein	Pseudomonas syringae pv. tomato T1	PF1	3.46222e-154	1	294	1	294	294
CRAFRU843-15100016	16	151	11247	10702	546	YP_275461	ribosomal protein alanine acetyltransferase	Pseudomonas syringae pv. phaseolicola 1448A	PF2	2.12448e-85	1	181	1	181	181
CRAFRU843-15100021	21	151	13956	12835	1122	ZP_07005784	Muconate cycloisomerase	Pseudomonas savastanoi pv. savastanoi NCPPB 3335	EM17	0	1	373	1	373	373
CRAFRU843-15100027	27	151	17159	18169	1011	ZP_07005788	benABC operon transcriptional activator BenR	Pseudomonas savastanoi pv. savastanoi NCPPB 3335	RF1	0	1	336	1	336	336
CRAFRU843-15500001	1	155	688	242	447	YP_233699	blue (type1) copper domain-containing protein	Pseudomonas syringae pv. syringae B728a	HP	8.21161e-64	1	148	1	148	148
CRAFRU843-15700014	14	157	9995	8934	1062	ZP_04588680	Holliday junction DNA helicase RuvB	Pseudomonas syringae pv. oryzae str. 1_6	DNAM1	0	1	353	1	353	353
CRAFRU843-15700016	16	157	11237	10713	525	ZP_03397323	Holliday junction resolvase	Pseudomonas syringae pv. tomato T1	DNAM1	4.64801e-81	1	174	1	174	174
CRAFRU843-15700023	23	157	15935	16543	609	ZP_03397317	Cold-shock DNA-binding protein	Pseudomonas syringae pv. tomato T1	RF1	1.27774e-98	1	202	1	202	202
CRAFRU843-1600003	3	16	1679	3028	1350	ZP_03395000	outer membrane porin, OprD family	Pseudomonas syringae pv. tomato T1	TBP6	0	11	449	2	440	440
CRAFRU843-16300020	20	163	15692	16792	1101	YP_349130	ImpA-like	Pseudomonas fluorescens Pf0-1	CE1	1.38453e-93	8	366	12	362	362
CRAFRU843-16300021	21	163	17422	16838	585	ZP_05640134	metallo-beta-lactamase family protein	Pseudomonas syringae pv. tabaci ATCC 11528	CP4	1.17057e-72	10	194	107	291	291
CRAFRU843-16400007	7	164	5131	4415	717	YP_272571	putative lipoprotein	Pseudomonas syringae pv. phaseolicola 1448A	CE4	1.98948e-111	1	238	1	238	238
CRAFRU843-16500002	2	165	3198	1801	1398	ZP_07003593	Pilin glycosylation enzyme	Pseudomonas savastanoi pv. savastanoi NCPPB 3335	CP3	0	59	465	8	414	414
CRAFRU843-16700013	13	167	8704	7730	975	ZP_05641784	peptide ABC transporter, permease protein [Pseudomonas syringae pv. tabaci ATCC 11528] &gt;gi|298487260|ref|ZP_07005309.1| dipeptide transport system permease protein	Pseudomonas savastanoi pv. savastanoi NCPPB 3335	TBP1	0	1	324	1	324	324
CRAFRU843-1700003	3	17	3291	2278	1014	YP_235767	glycosyl transferase family protein	Pseudomonas syringae pv. syringae B728a	EM	1.6867e-165	1	329	9	337	337
CRAFRU843-1700004	4	17	4436	3288	1149	ZP_07004979	UDP-4-amino-4-deoxy-L-arabinose--oxoglutarate aminotransferase	Pseudomonas savastanoi pv. savastanoi NCPPB 3335	CE3	0	1	382	1	382	382
CRAFRU843-17100027	27	171	20962	19460	1503	ZP_03399413	glucose dehydrogenase	Pseudomonas syringae pv. tomato T1	EM17	0	1	500	289	788	788
CRAFRU843-17400020	20	174	12823	13146	324	ZP_06496998	DNA-binding protein	Pseudomonas syringae pv. syringae FF5	DNAM1	2.04252e-37	6	112	1	107	107
CRAFRU843-17500004	4	175	2164	3174	1011	ZP_07005315	Putative transporter, permease protein	Pseudomonas savastanoi pv. savastanoi NCPPB 3335	TBP7	1.03107e-143	3	336	1	334	334
CRAFRU843-17500007	7	175	4015	4863	849	ZP_03395096	dipeptide transporter dppD-like protein	Pseudomonas syringae pv. tomato T1	TBP1	8.51814e-140	7	288	1	282	282
CRAFRU843-17500008	8	175	4860	5573	714	ZP_03395095	dipeptide ABC transporter, ATP binding protein	Pseudomonas syringae pv. tomato T1	TBP1	9.55346e-107	1	235	1	235	238
CRAFRU843-17500011	11	175	6304	6843	540	YP_002279925	RNA polymerase, sigma-24 subunit, ECF subfamily	Rhizobium leguminosarum bv. trifolii WSM2304	RF1	2.04809e-34	1	135	58	192	201
CRAFRU843-17500013	13	175	7864	8373	510	ZP_03395094	Sigma-70 region 2	Pseudomonas syringae pv. tomato T1	RF1	1.18571e-57	1	139	31	169	169
CRAFRU843-17500014	14	175	8370	9335	966	ZP_03395093	pupR protein	Pseudomonas syringae pv. tomato T1	DNAM	5.43142e-165	1	321	1	321	321
CRAFRU843-17500017	17	175	12359	13507	1149	ZP_03395091	diaminobutyrate--2-oxoglutarate aminotransferase	Pseudomonas syringae pv. tomato T1	CIM8/CP9	0	1	422	37	458	458
CRAFRU843-17500020	20	175	15475	16683	1209	ZP_03395089	Orn/DAP/Arg decarboxylase 2:Orn/DAP/Arg decarboxylase 2	Pseudomonas syringae pv. tomato T1	BCPGC14	0	1	402	1	402	402
CRAFRU843-17500023	23	175	16680	18086	1407	ZP_03395088	Drug resistance transporter EmrB/QacA subfamily	Pseudomonas syringae pv. tomato T1	CP7	0	1	466	3	468	468
CRAFRU843-17500027	27	175	20739	22622	1884	ZP_03395085	IucA/IucC	Pseudomonas syringae pv. tomato T1	BCPGC15	0	1	627	1	627	627
CRAFRU843-17500034	34	175	27111	27749	639	ZP_03395079	Dimethylmenaquinone methyltransferase	Pseudomonas syringae pv. tomato T1	EM11	1.21855e-94	3	207	1	205	207
CRAFRU843-18100005	5	181	2795	1938	858	ZP_05641518	putative sulfate transport protein CysZ	Pseudomonas syringae pv. tabaci ATCC 11528	TBP3	5.42543e-132	5	285	2	282	282
CRAFRU843-18100014	14	181	7422	6853	570	ZP_07003828	putative membrane protein	Pseudomonas savastanoi pv. savastanoi NCPPB 3335	CE4	3.70788e-87	1	189	1	189	189
CRAFRU843-18200039	39	182	26492	26103	390	YP_238015	peptidase M48, Ste24p	Pseudomonas syringae pv. syringae B728a	PF4	2.58363e-43	1	129	593	721	723
CRAFRU843-18200040	40	182	26491	27231	741	ZP_06479251	OmpA/MotB	Pseudomonas syringae pv. aesculi str. 2250	CE4	2.14568e-99	35	246	445	656	656
CRAFRU843-18200042	42	182	28000	29088	1089	ZP_06493032	ImpA, N-terminal	Pseudomonas syringae pv. syringae FF5	CE1	0	1	362	1	362	362
CRAFRU843-18200044	44	182	31180	29912	1269	YP_003193327	RNA-directed DNA polymerase (Reverse transcriptase)	Desulfotomaculum acetoxidans DSM 771	RF1	2.88489e-126	1	408	1	408	415
CRAFRU843-18600015	15	186	13928	12894	1035	ZP_06459859	sulfotransferase, putative [Pseudomonas syringae pv. aesculi str. NCPPB3681] &gt;gi|289650781|ref|ZP_06482124.1| sulfotransferase, putative	Pseudomonas syringae pv. aesculi str. 2250	CIM5	0	4	347	1	344	344
CRAFRU843-18600018	18	186	17545	17210	336	YP_272241	resolvase	Pseudomonas syringae pv. phaseolicola 1448A	DNA1/MEEF1	9.50392e-42	1	111	100	210	210
CRAFRU843-18800001	1	188	2822	1446	1377	YP_003383853	putative transcriptional regulator, GntR family	Kribbella flavida DSM 17836	RF1	6.62625e-116	13	434	3	424	427
CRAFRU843-18800015	15	188	23015	24064	1050	ZP_06711715	non-ribosomal peptide synthetase	Streptomyces sp. e14	PS5	2.71916e-65	1	334	19	353	365
CRAFRU843-18800016	16	188	24100	24345	246	YP_116928	putative non-ribosomal peptide synthetase	Nocardia farcinica IFM 10152	PS5	1.20437e+09	8	77	1598	1667	3030
CRAFRU843-19000001	1	190	10615	45	1248	YP_233439	secretory lipase	Pseudomonas syringae pv. syringae B728a	FA2	7.92153e-149	1	293	115	407	417
CRAFRU843-19000008	8	190	5632	5246	387	YP_233444	L-ectoine synthase [Pseudomonas syringae pv. syringae B728a] &gt;gi|237798024|ref|ZP_04586485.1| L-ectoine synthase	Pseudomonas syringae pv. oryzae str. 1_6	BCPGC14	9.26237e-56	1	128	1	128	128
CRAFRU843-19100013	13	191	7494	8129	636	YP_001621407	ribosomal large subunit pseudouridine synthase A [Pseudomonas syringae pv. tomato str. DC3000] &gt;gi|213969739|ref|ZP_03397874.1| Pseudouridine synthase	Pseudomonas syringae pv. tomato T1	PS3	1.21009e-105	1	211	1	211	211
CRAFRU843-19100028	28	191	17163	19277	2115	ZP_03397863	tail-specific protease	Pseudomonas syringae pv. tomato T1	PF4	0	1	704	1	704	704
CRAFRU843-19500008	8	195	9196	7943	1254	YP_276850	serine hydroxymethyltransferase	Pseudomonas syringae pv. phaseolicola 1448A	AAB5	0	1	417	1	417	417
CRAFRU843-19800004	4	198	5612	3957	1656	ZP_03396344	electron transfer flavoprotein-ubiquinone oxidoreductase	Pseudomonas syringae pv. tomato T1	EM5	0	1	551	1	551	551
CRAFRU843-19900007	7	199	4688	5314	627	YP_237484	precorrin-8X methylmutase	Pseudomonas syringae pv. syringae B728a	BCPGC14	5.46554e-100	1	208	1	208	208
CRAFRU843-20000017	17	200	10984	9110	1875	ZP_06493017	phospholipase D/transphosphatidylase	Pseudomonas syringae pv. syringae FF5	FA2	0	66	612	1	548	548
CRAFRU843-20100007	7	201	2963	2073	891	YP_001740051	RNA pseudouridine synthase family protein	Pseudomonas syringae pv. tomato str. DC3000	PS3	5.31675e-155	1	296	1	296	296
CRAFRU843-20100041	41	201	22204	22824	621	ZP_03398671	regulatory protein, LuxR:Response regulator receiver	Pseudomonas syringae pv. tomato T1	RF1	2.52178e-92	1	190	23	212	212
CRAFRU843-20200017	17	202	15397	14510	888	NP_790332	rarD protein [Pseudomonas syringae pv. tomato str. DC3000] &gt;gi|213967746|ref|ZP_03395893.1| rarD protein	Pseudomonas syringae pv. tomato T1	TBP8	5.75728e-147	1	295	1	295	295
CRAFRU843-20400018	18	204	9317	10033	717	YP_236352	regulatory protein, TetR	Pseudomonas syringae pv. syringae B728a	RF1	1.51932e-120	1	238	1	238	238
CRAFRU843-20500018	18	205	10142	10963	822	YP_235368	TonB, C-terminal	Pseudomonas syringae pv. syringae B728a	TBP4	3.86065e-84	1	273	1	277	277
CRAFRU843-20600005	5	206	1945	2235	291	ZP_06495888	Sulfate transporter/antisigma-factor antagonist STAS	Pseudomonas syringae pv. syringae FF5	CIM5	2.01469e-27	1	100	1	100	100
CRAFRU843-20600021	21	206	15628	16641	1014	ZP_05638018	LacI transcriptional regulator	Pseudomonas syringae pv. tabaci ATCC 11528	RF1	3.23215e-162	1	337	1	337	337
CRAFRU843-20600023	23	206	16901	17845	945	ZP_05638017	periplasmic binding protein/LacI transcriptional regulator	Pseudomonas syringae pv. tabaci ATCC 11528	ST1	2.08598e-149	3	316	1	314	314
CRAFRU843-20600025	25	206	18647	19666	1020	ZP_06495910	inner-membrane translocator	Pseudomonas syringae pv. syringae FF5	TBP1	0	1	339	1	339	339
CRAFRU843-20600031	31	206	22829	23959	1131	YP_002650202	putative transmembrane protein	Erwinia pyrifoliae Ep1/96	TBP7	1.99676e-128	3	376	18	392	392
CRAFRU843-20700002	2	207	2729	639	2091	ZP_06457431	sensory box sensor histidine kinase/response regulator [Pseudomonas syringae pv. aesculi str. NCPPB3681] &gt;gi|298487714|ref|ZP_07005755.1| Signal transduction histidine kinase	Pseudomonas savastanoi pv. savastanoi NCPPB 3335	RF3/ST1	0	1	696	1	697	697
CRAFRU843-20900012	12	209	8900	9286	387	ZP_05640306	RNA polymerase sigma factor SigX [Pseudomonas syringae pv. tabaci ATCC 11528] &gt;gi|289627225|ref|ZP_06460179.1| RNA polymerase sigma factor SigX [Pseudomonas syringae pv. aesculi str. NCPPB3681] &gt;gi|289650180|ref|ZP_06481523.1| RNA polymerase sigma factor SigX [Pseudomonas syringae pv. aesculi str. 2250] &gt;gi|298486584|ref|ZP_07004643.1| RNA polymerase sigma factor SigX	Pseudomonas savastanoi pv. savastanoi NCPPB 3335	RF1	1.57371e-56	1	129	68	196	196
CRAFRU843-21000013	13	210	12274	11711	564	YP_002872985	putative TetR family transcriptional regulator	Pseudomonas fluorescens SBW25	RF1	5.93216e-51	1	186	1	186	187
CRAFRU843-21100033	33	211	25118	25729	612	YP_275704	tRNA-(ms[2]io[6]A)-hydroxylase	Pseudomonas syringae pv. phaseolicola 1448A	PS3	2.39977e-99	1	203	13	215	215
CRAFRU843-21300002	2	213	252	1298	1047	ZP_07006785	mRNA 3&apos;-end processing factor	Pseudomonas savastanoi pv. savastanoi NCPPB 3335	TRANS4	0	1	348	1	348	348
CRAFRU843-21800036	36	218	26789	26896	108	ZP_04587239	LuxR response regulator receiver	Pseudomonas syringae pv. oryzae str. 1_6	RF1	6125.53	1	35	174	208	208
CRAFRU843-21900003	3	219	1489	1085	405	ZP_06492618	translation initiation inhibitor	Pseudomonas syringae pv. syringae FF5	TRANS1	6.37725e-51	1	134	1	134	134
CRAFRU843-21900005	5	219	1664	2584	921	ZP_06460000	LysR protein [Pseudomonas syringae pv. aesculi str. NCPPB3681] &gt;gi|289646298|ref|ZP_06477641.1| LysR protein [Pseudomonas syringae pv. aesculi str. 2250] &gt;gi|298486983|ref|ZP_07005036.1| Transcriptional regulator	Pseudomonas savastanoi pv. savastanoi NCPPB 3335	RF1	1.8963e-139	1	299	7	305	311
CRAFRU843-22000005	5	220	3741	2059	1683	NP_745815	helicase, putative	Pseudomonas putida KT2440	TRANS6	0	1	557	1	551	552
CRAFRU843-22300004	4	223	6162	5059	1104	ZP_07003493	Glycine oxidase ThiO	Pseudomonas savastanoi pv. savastanoi NCPPB 3335	BCPGC11	0	1	366	1	366	370
CRAFRU843-22300005	5	223	6616	6191	426	ZP_06495751	fimbrial protein pilin	Pseudomonas syringae pv. syringae FF5	CE1	1.21603e-37	1	128	5	126	126
CRAFRU843-22300011	11	223	11534	11019	516	ZP_06458137	pre-pilin leader sequence [Pseudomonas syringae pv. aesculi str. NCPPB3681] &gt;gi|289651367|ref|ZP_06482710.1| pre-pilin leader sequence	Pseudomonas syringae pv. aesculi str. 2250	CP3	4.98261e-55	1	171	1	171	171
CRAFRU843-22700016	16	227	13322	15523	2202	ZP_06480220	DEAD/DEAH box helicase domain-containing protein	Pseudomonas syringae pv. aesculi str. 2250	DNAM1	0	1	719	1	725	726
CRAFRU843-22700026	26	227	20409	21410	1002	ZP_03398190	glycosyl transferase	Pseudomonas syringae pv. tomato T1	EM	0	1	333	1	333	333
CRAFRU843-22900017	17	229	11135	19063	7929	NP_791970	pyoverdine sidechain peptide synthetase II, D-Asp-L-Thr component	Pseudomonas syringae pv. tomato str. DC3000	CP8,9/BCPGC15	0	1	2642	1	2625	2625
CRAFRU843-23800021	21	238	14790	11965	2826	ZP_03399674	TonB-dependent receptor	Pseudomonas syringae pv. tomato T1	TBP4	0	3	906	1	904	904
CRAFRU843-24400001	1	244	184	828	645	YP_237934	regulatory protein, TetR	Pseudomonas syringae pv. syringae B728a	RF1	4.69175e-102	1	214	11	224	224
CRAFRU843-24700006	6	247	3691	2726	966	ZP_03399281	sulfonate ABC transporter, periplasmic sulfonate-binding protein	Pseudomonas syringae pv. tomato T1	TBP4	1.3036e-166	1	321	1	321	321
CRAFRU843-24900006	6	249	6731	7467	6864	ZP_03398584	pyoverdine sidechain peptide synthetase IV, D-Asp-L-Ser component	Pseudomonas syringae pv. tomato T1	CP8,9/BCPGC15	0	8	2251	1	2246	2875
CRAFRU843-2500002	2	25	3864	2824	1041	ZP_06211584	peptidase C55	Acidovorax avenae subsp. avenae ATCC 19860	PF4	3.27013e-73	90	403	47	359	359
CRAFRU843-25200008	8	252	2759	4819	2061	YP_237847	NADH:flavin oxidoreductase/NADH oxidase	Pseudomonas syringae pv. syringae B728a	EM1	0	1	686	1	686	686
CRAFRU843-25600001	1	256	2450	40	1293	ZP_03400111	TraG family conjugative protein ; (similar to ZP_03400111 of Pseudomonas syringae pv. tomato T1 with eval= 0)	Pseudomonas syringae pv. tomato T1	MEEF4	0	1	424	1	424	719
CRAFRU843-2600011	11	26	7803	6874	930	ZP_03395128	magnesium/cobalt transporter, CorA family	Pseudomonas syringae pv. tomato T1	TBP4	2.98073e-164	1	309	1	309	309
CRAFRU843-26300013	13	263	8163	10865	2703	ZP_06461503	DNA primase-like protein	Pseudomonas syringae pv. aesculi str. NCPPB3681	DNAM1	0	1	836	68	903	903
CRAFRU843-26400008	8	264	9269	9619	351	YP_001189512	NERD domain-containing protein	Pseudomonas mendocina ymp	DNAM1	3.27973e-25	1	105	1	105	256
CRAFRU843-26500003	3	265	596	1825	1230	NP_851442	putative efflux transporter protein	Streptomyces rochei	TBP8	2.68358e-13	19	358	12	356	426
CRAFRU843-26500011	11	265	5653	4217	1437	YP_001667856	heat shock protein	Pseudomonas putida GB-1	PF3	6.18453e-76	1	455	1	456	503
CRAFRU843-26600003	3	266	2648	1737	912	YP_275615	LysR family transcriptional regulator [Pseudomonas syringae pv. phaseolicola 1448A] &gt;gi|257482866|ref|ZP_05636907.1| LysR family transcriptional regulator [Pseudomonas syringae pv. tabaci ATCC 11528] &gt;gi|289628028|ref|ZP_06460982.1| LysR family transcriptional regulator [Pseudomonas syringae pv. aesculi str. NCPPB3681] &gt;gi|289648800|ref|ZP_06480143.1| LysR family transcriptional regulato…	Pseudomonas savastanoi pv. savastanoi NCPPB 3335	RF1	5.85712e-160	1	302	1	302	303
CRAFRU843-2700019	19	27	14658	13891	768	ZP_03395816	DnaJ-like protein DjlA	Pseudomonas syringae pv. tomato T1	RF1	6.01292e-128	1	255	1	255	255
CRAFRU843-2700020	20	27	15348	14659	690	ZP_03395817	nucleotidyltransferase family protein	Pseudomonas syringae pv. tomato T1	PS1	5.29131e-111	7	229	1	223	223
CRAFRU843-2700024	24	27	16565	19345	2781	ZP_06480347	organic solvent tolerance protein	Pseudomonas syringae pv. aesculi str. 2250	CP4	0	1	926	1	926	926
CRAFRU843-2700034	34	27	24436	26358	1923	ZP_04590940	PrkA serine kinase	Pseudomonas syringae pv. oryzae str. 1_6	AAB5	0	1	640	1	640	640
CRAFRU843-2700051	51	27	41872	42195	324	YP_001265329	two component transcriptional regulator	Sphingomonas wittichii RW1	RF1	2.73311e-17	3	101	129	229	231
CRAFRU843-2700055	55	27	44864	46573	1710	YP_001547906	RNA-directed DNA polymerase	Herpetosiphon aurantiacus ATCC 23779	RF1	3.18328e-83	15	563	18	576	584
CRAFRU843-27100001	1	271	1006	719	288	ZP_06500302	putative lipoprotein	Pseudomonas syringae pv. syringae FF5	CE4	7.16274e-30	1	95	38	132	132
CRAFRU843-27300004	4	273	3663	3091	573	NP_644789	invertase recombinase-like protein	Xanthomonas axonopodis pv. citri str. 306	DNAM1	2.1536e-88	1	190	1	190	190
CRAFRU843-27500001	1	275	498	1856	1359	ZP_03399950	HNH endonuclease:S-type Pyocin	Pseudomonas syringae pv. tomato T1	CP8	0	1	449	98	546	548
CRAFRU843-27600005	5	276	4444	5361	918	ZP_03398964	transcriptional activator MetR	Pseudomonas syringae pv. tomato T1	RF1	3.09046e-161	1	305	12	316	316
CRAFRU843-27700005	5	277	1639	2586	948	ZP_03396575	glycyl-tRNA synthetase subunit alpha	Pseudomonas syringae pv. tomato T1	PS1	0	1	315	41	355	355
CRAFRU843-27700013	13	277	7147	6200	948	YP_233120	helix-turn-helix, AraC type	Pseudomonas syringae pv. syringae B728a	RF1	4.07941e-142	20	329	1	310	324
CRAFRU843-27800001	1	278	1324	158	1167	ZP_06499326	UDP-glucose 6-dehydrogenase	Pseudomonas syringae pv. syringae FF5	CE3	0	1	388	1	388	388
CRAFRU843-27800002	2	278	3768	1324	2445	YP_273247	glycosyl transferase, group 2 family protein	Pseudomonas syringae pv. phaseolicola 1448A	CE3	0	1	791	2	793	816
CRAFRU843-27800005	5	278	7822	6362	1461	ZP_06499319	hemolysin-type calcium-binding region	Pseudomonas syringae pv. syringae FF5	CP8	0	1	486	1	484	484
CRAFRU843-28000013	13	280	8942	8037	906	ZP_03396735	transcriptional regulator, LysR family	Pseudomonas syringae pv. tomato T1	RF1	1.86241e-157	1	301	1	301	301
CRAFRU843-2800011	11	28	7762	7046	717	YP_272894	high affinity branched-chain amino acid ABC transporter, ATP-binding protein [Pseudomonas syringae pv. phaseolicola 1448A] &gt;gi|257482380|ref|ZP_05636421.1| high affinity branched-chain amino acid ABC transporter, ATP-binding protein	Pseudomonas syringae pv. tabaci ATCC 11528	EM	3.06133e-121	1	238	1	238	238
CRAFRU843-28100011	11	281	7835	8095	261	ZP_03399704	regulatory protein, LysR	Pseudomonas syringae pv. tomato T1	RF1	1.09066e-29	1	86	64	149	149
CRAFRU843-28400014	14	284	7924	5000	2925	ZP_06456916	putative monovalent cation/H+ antiporter subunit A [Pseudomonas syringae pv. aesculi str. NCPPB3681] &gt;gi|289651243|ref|ZP_06482586.1| putative monovalent cation/H+ antiporter subunit A	Pseudomonas syringae pv. aesculi str. 2250	TBP4	0	1	974	1	972	972
CRAFRU843-28500004	4	285	2585	192	2394	YP_236998	quinoprotein	Pseudomonas syringae pv. syringae B728a		0	1	774	1	776	807
CRAFRU843-28700001	1	287	139	741	603	ZP_03399747	Lysine exporter protein (LYSE/YGGA)	Pseudomonas syringae pv. tomato T1	TBP1	4.46391e-91	1	200	12	211	211
CRAFRU843-28900003	3	289	2423	2815	393	ZP_05636984	lysine exporter protein LysE/YggA ; (similar to ZP_05636984 of Pseudomonas syringae pv. tabaci ATCC 11528 with eval= 2.54556804536885e-37)	Pseudomonas syringae pv. tabaci ATCC 11528	TBP1	2.54557e-23	1	125	41	165	206
CRAFRU843-29100001	1	291	1762	32	1731	ZP_06499328	glycosyl transferase, group 1	Pseudomonas syringae pv. syringae FF5	CE3	0	1	560	1	560	774
CRAFRU843-29500006	6	295	2278	2406	129	ZP_04590152	transposition protein, TnsC-related protein	Pseudomonas syringae pv. oryzae str. 1_6	MEEF3	0.000437801410644288	2	28	96	122	448
CRAFRU843-30400006	6	304	10540	8045	2496	ZP_06972076	NERD domain protein	Ktedonobacter racemifer DSM 44963	DNAM1	3.10525e-21	1	523	1	542	551
CRAFRU843-30400014	14	304	18210	16408	1803	YP_002892806	UvrD/REP helicase	Tolumonas auensis DSM 9187	DNAM1	3.06374e-115	3	582	5	584	585
CRAFRU843-30700003	3	307	1670	786	885	ZP_05640520	nickel/cobalt efflux protein RcnA	Pseudomonas syringae pv. tabaci ATCC 11528	TBP4	5.28971e-131	1	294	1	292	292
CRAFRU843-31200001	1	312	43	924	882	ZP_03400111	TraG family conjugative protein	Pseudomonas syringae pv. tomato T1	MEEF4	4.64218e-156	1	293	426	719	719
CRAFRU843-3200007	7	32	1693	2352	660	ZP_03398506	glutamine/glutamate ABC transporter, permease protein	Pseudomonas syringae pv. tomato T1	TBP1	2.28644e-102	1	219	1	219	219
CRAFRU843-3200009	9	32	3107	3673	567	ZP_03398504	glutamine/glutamate ABC transporter, periplasmic glutamine/glutamate-binding protein ; (similar to ZP_03398504 of Pseudomonas syringae pv. tomato T1 with eval= 1.61278350114395e-96)	Pseudomonas syringae pv. tomato T1	TBP1	1.61278e-82	1	188	1	188	290
CRAFRU843-32700002	2	327	537	1841	1305	ZP_07004991	two-component system sensor protein	Pseudomonas savastanoi pv. savastanoi NCPPB 3335	RF1	0	1	434	1	433	433
CRAFRU843-32700007	7	327	5005	3647	1359	YP_285503	sensor histidine kinase	Dechloromonas aromatica RCB	RF3/ST1	1.35684e-139	1	447	1	448	471
CRAFRU843-32700008	8	327	5616	4981	636	YP_585146	two component transcriptional regulator [Cupriavidus metallidurans CH34] &gt;gi|94312967|ref|YP_586176.1| winged helix family two component transcriptional regulator [Cupriavidus metallidurans CH34] &gt;gi|94313900|ref|YP_587109.1| winged helix family two component transcriptional regulator [Cupriavidus metallidurans CH34] &gt;gi|241765752|ref|ZP_04763697.1| two component transcriptional regulato…	Acidovorax delafieldii 2AN	RF1	2.26134e-79	1	211	11	221	221
CRAFRU843-32700009	9	327	6193	5750	444	YP_285506	putative signal peptide protein	Dechloromonas aromatica RCB	CE4	2.5119e-27	1	146	1	149	150
CRAFRU843-32700011	11	327	9063	7132	1932	YP_350227	sulfatase	Pseudomonas fluorescens Pf0-1	CIM5	0	1	626	12	637	649
CRAFRU843-32700012	12	327	9382	10863	1482	YP_235774	glycosyl transferase family protein	Pseudomonas syringae pv. syringae B728a	EM	0	1	493	1	493	493
CRAFRU843-32700013	13	327	12265	10871	1395	ZP_03395054	UDP-glucose 6-dehydrogenase	Pseudomonas syringae pv. tomato T1	CE3	0	1	447	18	464	464
CRAFRU843-32700017	17	327	15269	14664	606	ZP_05638237	polysaccharide deacetylase family protein	Pseudomonas syringae pv. tabaci ATCC 11528	EM14	2.5311e-81	1	201	1	201	201
CRAFRU843-33700001	1	337	349	669	321	YP_350031	XRE family transcriptional regulator	Pseudomonas fluorescens Pf0-1	RF1	1.39185e-26	1	106	1	106	106
CRAFRU843-3400006	6	34	2218	809	1410	ZP_03398000	transcriptional regulator, GntR family/aminotransferase, classes I and II family protein	Pseudomonas syringae pv. tomato T1	RF1	0	1	469	1	469	469
CRAFRU843-34400003	3	344	1655	1930	276	YP_274523	peptidyl-prolyl cis-trans isomerase C [Pseudomonas syringae pv. phaseolicola 1448A] &gt;gi|257484583|ref|ZP_05638624.1| peptidyl-prolyl cis-trans isomerase C [Pseudomonas syringae pv. tabaci ATCC 11528] &gt;gi|298486848|ref|ZP_07004904.1| Peptidyl-prolyl cis-trans isomerase ppiC	Pseudomonas savastanoi pv. savastanoi NCPPB 3335	PF3	1.18422e-31	1	91	1	91	91
CRAFRU843-3600005	5	36	3856	2252	1605	ZP_03399155	glutamate--cysteine ligase	Pseudomonas syringae pv. tomato T1	BCPGC10	0	1	534	1	534	534
CRAFRU843-3600011	11	36	7993	9303	1311	ZP_04586406	osmolarity sensor protein EnvZ	Pseudomonas syringae pv. oryzae str. 1_6	ST1	0	1	436	1	436	436
CRAFRU843-3600058	58	36	44124	43300	825	ZP_03399119	regulatory protein, DeoR	Pseudomonas syringae pv. tomato T1	RF1	2.23322e-143	1	274	1	274	274
CRAFRU843-3700011	11	37	4829	4674	156	YP_273063	LuxR family DNA-binding response regulator	Pseudomonas syringae pv. phaseolicola 1448A	RF1	7.64626e-62	1	210	1	210	212
CRAFRU843-3700015	15	37	6156	5404	753	ZP_04621658	Gram-negative pili assembly chaperone	Yersinia aldovae ATCC 35236	CE1	3.13453e-32	35	240	1	206	219
CRAFRU843-3700017	17	37	10052	7515	2538	ZP_04614439	Fimbrial usher protein	Yersinia rohdei ATCC 43380	CE1	0	31	868	19	859	864
CRAFRU843-3700020	20	37	10824	10129	696	YP_774722	pili assembly chaperone	Burkholderia ambifaria AMMD	CP3	9.34841e-30	4	226	22	243	252
CRAFRU843-3700021	21	37	11490	10954	537	YP_774723	fimbrial protein	Burkholderia ambifaria AMMD	CE1	3.98302e-26	1	177	24	201	202
CRAFRU843-3700025	25	37	14108	16036	1929	YP_273056	response regulator/sensor histidine kinase	Pseudomonas syringae pv. phaseolicola 1448A	RF1	0	1	614	132	749	762
CRAFRU843-3700026	26	37	16463	16047	417	YP_273057	EAL domain-containing protein ; (similar to YP_273057 of Pseudomonas syringae pv. phaseolicola 1448A with eval= 2.32434774531876e-37)	Pseudomonas syringae pv. phaseolicola 1448A	RF5	2.32435e-23	1	135	135	269	270
CRAFRU843-3700027	27	37	16792	16460	333	YP_273057	EAL domain-containing protein	Pseudomonas syringae pv. phaseolicola 1448A	RF5	7.56103e-09	2	109	31	138	270
CRAFRU843-3700029	29	37	19060	18134	927	ZP_05638606	sugar ABC transporter, periplasmic sugar-binding protein [Pseudomonas syringae pv. tabaci ATCC 11528] &gt;gi|289626295|ref|ZP_06459249.1| sugar ABC transporter, periplasmic sugar-binding protein [Pseudomonas syringae pv. aesculi str. NCPPB3681] &gt;gi|289650306|ref|ZP_06481649.1| sugar ABC transporter, periplasmic sugar-binding protein	Pseudomonas syringae pv. aesculi str. 2250		6.49316e-164	1	308	1	308	308
CRAFRU843-3700035	35	37	21155	23149	1995	ZP_06459246	sigma-54 dependent transcriptional regulator [Pseudomonas syringae pv. aesculi str. NCPPB3681] &gt;gi|289650309|ref|ZP_06481652.1| sigma-54 dependent transcriptional regulator	Pseudomonas syringae pv. aesculi str. 2250	RF1	0	1	655	10	664	664
CRAFRU843-3700036	36	37	24204	23155	1050	ZP_05638601	LacI family transcriptional regulator	Pseudomonas syringae pv. tabaci ATCC 11528	RF1	0	1	349	1	349	349
CRAFRU843-3700038	38	37	24367	25458	1092	YP_274543	MocD [Pseudomonas syringae pv. phaseolicola 1448A] &gt;gi|289626290|ref|ZP_06459244.1| MocD [Pseudomonas syringae pv. aesculi str. NCPPB3681] &gt;gi|289650311|ref|ZP_06481654.1| MocD	Pseudomonas syringae pv. aesculi str. 2250	FA3	0	1	363	1	363	363
CRAFRU843-3700039	39	37	25494	25814	321	ZP_05638598	Rieske 2Fe-2S family protein	Pseudomonas syringae pv. tabaci ATCC 11528	EM5	2.32405e-42	1	106	1	106	106
CRAFRU843-3700046	46	37	28320	28988	669	ZP_03398754	lipoprotein	Pseudomonas syringae pv. tomato T1	CE4	5.92992e-100	12	214	20	222	222
CRAFRU843-3900008	8	39	5824	5162	663	ZP_05641189	LuxR family DNA-binding response regulator	Pseudomonas syringae pv. tabaci ATCC 11528	RF1	4.15909e-91	1	220	1	220	220
CRAFRU843-3900015	15	39	10197	11303	1107	NP_791315	xenobiotic reductase, putative	Pseudomonas syringae pv. tomato str. DC3000	CIM8	0	1	368	1	368	368
CRAFRU843-4000014	14	40	8810	10051	1242	YP_791133	putative porin	Pseudomonas aeruginosa UCBPP-PA14	TBP6	5.97306e-124	9	413	12	409	409
CRAFRU843-40500001	1	405	559	3204	2646	YP_003320108	NERD domain protein	Sphaerobacter thermophilus DSM 20745	DNAM1	6.96208e-19	2	527	1	546	1361
CRAFRU843-40600001	1	406	1246	59	1188	YP_348027	diguanylate cyclase	Pseudomonas fluorescens Pf0-1	RF5	1.84894e-166	1	382	1	382	503
CRAFRU843-40800006	6	408	4389	2806	1584	ZP_04625031	TonB-dependent siderophore receptor	Yersinia kristensenii ATCC 33638	TBP4	2.30304e-151	6	527	249	767	767
CRAFRU843-40800010	10	408	6808	6299	510	YP_001669552	ECF subfamily RNA polymerase sigma-24 factor	Pseudomonas putida GB-1	TRANS3	5.87523e-55	3	162	9	168	169
CRAFRU843-4100011	11	41	11039	11293	255	ZP_05638540	sulfur transfer protein SirA [Pseudomonas syringae pv. tabaci ATCC 11528] &gt;gi|289626400|ref|ZP_06459354.1| sulfur transfer protein SirA [Pseudomonas syringae pv. aesculi str. NCPPB3681] &gt;gi|289649554|ref|ZP_06480897.1| sulfur transfer protein SirA [Pseudomonas syringae pv. aesculi str. 2250] &gt;gi|298486351|ref|ZP_07004413.1| tRNA 5-methylaminomethyl-2-thiouridine synthase TusA	Pseudomonas savastanoi pv. savastanoi NCPPB 3335	CIM5	2.63943e-26	1	84	1	84	84
CRAFRU843-4100026	26	41	18867	19601	735	ZP_03395642	orotidine 5&apos;-phosphate decarboxylase	Pseudomonas syringae pv. tomato T1	PPNN4	3.57242e-123	1	244	15	258	258
CRAFRU843-4100032	32	41	23361	22162	1200	ZP_04586098	benzoate transport protein	Pseudomonas syringae pv. oryzae str. 1_6	EM14	0	1	399	1	399	400
CRAFRU843-4100033	33	41	23963	23493	471	YP_274034	MarR family transcriptional regulator [Pseudomonas syringae pv. phaseolicola 1448A] &gt;gi|257484485|ref|ZP_05638526.1| MarR family transcriptional regulator	Pseudomonas syringae pv. tabaci ATCC 11528	RF1	1.19008e-67	1	156	1	156	156
CRAFRU843-4100089	89	41	54722	55195	474	ZP_02909730	putative lipoprotein	Burkholderia ambifaria MEX-5	CE4	1205.57	6	128	31	145	154
CRAFRU843-41100002	2	411	1794	130	1665	ZP_03398281	glucose-6-phosphate isomerase	Pseudomonas syringae pv. tomato T1	EM8	0	1	554	1	554	554
CRAFRU843-41200012	12	412	6593	7555	963	ZP_03399504	OmpA family protein	Pseudomonas syringae pv. tomato T1	CE4	5.24511e-123	15	252	112	349	417
CRAFRU843-41500007	7	415	4638	5075	438	YP_025667	transcriptional regulator [Pseudomonas syringae pv. maculicola] &gt;gi|49188599|ref|YP_025696.1| gntR transcriptional regulator	Pseudomonas syringae pv. maculicola	RF1	5.58772e-61	4	145	1	142	142
CRAFRU843-41500011	11	415	5780	7093	1314	NP_114194	replicase	Pseudomonas syringae pv. maculicola	DNAM1	0	1	437	1	437	437
CRAFRU843-41500012	12	415	7305	7619	315	ZP_06461638	single-stranded binding protein	Pseudomonas syringae pv. aesculi str. NCPPB3681	DNAM1	1.42151e-29	1	95	1	95	95
CRAFRU843-41500013	13	415	8213	8731	519	YP_272259	RulB protein	Pseudomonas syringae pv. phaseolicola 1448A	DNAM1	1.63902e-79	1	172	256	427	427
CRAFRU843-41500016	16	415	9616	9855	240	ZP_04589997	RulB protein	Pseudomonas syringae pv. oryzae str. 1_6	DNAM1	1.28422e-23	1	79	230	308	308
CRAFRU843-41700002	2	417	1131	850	282	ZP_04588958	ParA family protein	Pseudomonas syringae pv. oryzae str. 1_6	CP4	9.79053e-31	1	93	126	218	218
CRAFRU843-41800001	1	418	80	571	492	YP_003519854	EamA	Pantoea ananatis LMG 20103	TBP8	2.99342e-21	1	161	129	289	312
CRAFRU843-41900002	2	419	3817	1349	2469	ZP_07004995	Ferrichrome-iron receptor	Pseudomonas savastanoi pv. savastanoi NCPPB 3335	TBP4	0	16	822	1	807	807
CRAFRU843-41900003	3	419	4860	3880	981	ZP_07004994	Fe2+-dicitrate sensor, membrane component	Pseudomonas savastanoi pv. savastanoi NCPPB 3335	TBP4	1.28e-142	1	326	4	329	329
CRAFRU843-41900004	4	419	5045	4863	183	ZP_06478453	ECF sigma factor, FecI family protein	Pseudomonas syringae pv. aesculi str. 2250	TRANS3	1.34189e-10	1	59	120	178	181
CRAFRU843-43000006	6	430	3505	4635	1131	ZP_05638294	Ser/Thr protein phosphatase family protein	Pseudomonas syringae pv. tabaci ATCC 11528	RF3	9.32323e-137	1	372	1	372	381
CRAFRU843-43200013	13	432	8576	8121	456	ZP_04590682	RNA methyltransferase TrmH, group 2	Pseudomonas syringae pv. oryzae str. 1_6	PS3	2.82942e-69	1	151	1	151	151
CRAFRU843-43300001	1	433	1228	2079	852	ZP_07007573	phosphotyrosine protein phosphatase	Pseudomonas savastanoi pv. savastanoi NCPPB 3335	PS2	9.91006e-138	1	265	89	353	371
CRAFRU843-43400007	7	434	4869	4564	306	ZP_05639798	VirB8	Pseudomonas syringae pv. tabaci ATCC 11528	CP8	4.64652e-39	1	101	162	262	262
CRAFRU843-43500007	7	435	4499	3582	918	ZP_03399533	transcriptional regulator, LysR family	Pseudomonas syringae pv. tomato T1	RF1	8.8482e-159	1	305	1	305	307
CRAFRU843-43700001	1	437	799	35	765	ZP_06478427	fatty acid desaturase	Pseudomonas syringae pv. aesculi str. 2250	FA3	2.21173e-96	1	237	1	237	273
CRAFRU843-43700002	2	437	1928	792	1137	ZP_06478426	fatty acid hydroxylase	Pseudomonas syringae pv. aesculi str. 2250	FA3	1.42916e-159	1	378	1	377	377
CRAFRU843-43700005	5	437	4577	3822	756	ZP_06494051	beta-lactamase domain-containing protein	Pseudomonas syringae pv. syringae FF5	CP4	3.12947e-124	1	251	18	268	268
CRAFRU843-43700007	7	437	5637	4621	1017	ZP_06478422	NAD-dependent epimerase/dehydratase	Pseudomonas syringae pv. aesculi str. 2250	EM14	4.24345e-161	1	338	1	338	338
CRAFRU843-43700008	8	437	5798	5634	165	ZP_06494049	Beta-ketoacyl-acyl-carrier-protein synthase I	Pseudomonas syringae pv. syringae FF5	FA1	4.15834e-09	1	54	269	322	322
CRAFRU843-43700009	9	437	6639	5833	807	ZP_06478421	Beta-ketoacyl-acyl-carrier-protein synthase I	Pseudomonas syringae pv. aesculi str. 2250	FA1	1.47949e-102	1	243	1	243	335
CRAFRU843-43800007	7	438	4881	5711	831	ZP_03395495	GTP cyclohydrolase I	Pseudomonas syringae pv. tomato T1	BCPGC2	1.16322e-139	1	276	1	276	276
CRAFRU843-44300002	2	443	385	239	147	ZP_06493538	nucleotidyl transferase	Pseudomonas syringae pv. syringae FF5	PS1	4.04082	1	46	1	46	253
CRAFRU843-44300004	4	443	1943	1167	777	ZP_03397434	O-antigen ABC transporter, permease protein	Pseudomonas syringae pv. tomato T1	TBP3	1.82391e-124	1	258	1	258	258
CRAFRU843-44800004	4	448	1926	2141	216	ZP_05638313	Cro/CI family transcriptional regulator	Pseudomonas syringae pv. tabaci ATCC 11528	RF1	4.62061e-13	1	135	20	155	157
CRAFRU843-45500001	1	455	18	242	225	ZP_03396485	Fimbrial biogenesis outer membrane usher protein	Pseudomonas syringae pv. tomato T1	CE1	1.36294e-19	1	74	783	856	856
CRAFRU843-45500002	2	455	239	1021	783	NP_791144	fimbral chaperone protein	Pseudomonas syringae pv. tomato str. DC3000	PF3	3.33143e-115	1	260	1	260	260
CRAFRU843-45600002	2	456	17	51	2040	ZP_03396168	lipoprotein	Pseudomonas syringae pv. tomato T1	CE4	0	20	666	173	819	1649
CRAFRU843-45900001	1	459	298	1452	1155	YP_001266028	filamentation induced by cAMP protein Fic	Pseudomonas putida F1	CP1	0	1	384	11	394	394
CRAFRU843-46100001	1	461	608	96	513	YP_275662	riboflavin synthase subunit beta [Pseudomonas syringae pv. phaseolicola 1448A] &gt;gi|257482819|ref|ZP_05636860.1| riboflavin synthase subunit beta	Pseudomonas syringae pv. tabaci ATCC 11528	BCPGC9	3.58354e-80	1	170	1	170	170
CRAFRU843-46500002	2	465	2336	1233	1104	NP_692046	methyl-accepting chemotaxis protein	Oceanobacillus iheyensis HTE831	CP2	0.000627393816774453	117	243	337	459	488
CRAFRU843-46600001	1	466	2263	1325	939	ZP_03398608	TIM-barrel protein, yjbN family	Pseudomonas syringae pv. tomato T1	PS3	0	1	312	28	339	339
CRAFRU843-4700012	12	47	8612	7770	843	YP_276506	metal ion transporter, putative [Pseudomonas syringae pv. phaseolicola 1448A] &gt;gi|289625794|ref|ZP_06458748.1| CBS:transporter-associated region [Pseudomonas syringae pv. aesculi str. NCPPB3681] &gt;gi|289648421|ref|ZP_06479764.1| CBS:transporter-associated region [Pseudomonas syringae pv. aesculi str. 2250] &gt;gi|298489002|ref|ZP_07007025.1| Magnesium and cobalt efflux protein corC	Pseudomonas savastanoi pv. savastanoi NCPPB 3335	TBP7	2.86661e-145	1	280	1	280	280
CRAFRU843-4700029	29	47	19899	20531	633	ZP_03394978	Pseudouridine synthase, Rsu	Pseudomonas syringae pv. tomato T1	PS3	4.36297e-100	1	210	1	210	210
CRAFRU843-47100010	10	471	6532	5651	882	YP_276070	polysaccharide deacetylase family protein [Pseudomonas syringae pv. phaseolicola 1448A] &gt;gi|213971105|ref|ZP_03399224.1| polysaccharide deacetylase family protein [Pseudomonas syringae pv. tomato T1] &gt;gi|257486579|ref|ZP_05640620.1| polysaccharide deacetylase family protein	Pseudomonas syringae pv. tabaci ATCC 11528	EM14	3.95932e-158	1	293	1	293	293
CRAFRU843-47100014	14	471	8335	9327	993	ZP_03399226	regulatory protein, GntR	Pseudomonas syringae pv. tomato T1	RF1	2.36814e-162	1	317	43	359	359
CRAFRU843-47800003	3	478	1857	1708	150	ZP_06499328	glycosyl transferase, group 1 ; (similar to ZP_06499328 of Pseudomonas syringae pv. syringae FF5 with eval= 8.51897916649518e-20)	Pseudomonas syringae pv. syringae FF5	CE3	8.51898e-06	1	49	726	774	774
CRAFRU843-4800005	5	48	4875	5687	813	ZP_07007400	Small-conductance mechanosensitive channel	Pseudomonas savastanoi pv. savastanoi NCPPB 3335	TBP14	3.57012e-107	1	270	1	270	270
CRAFRU843-48300007	7	483	2861	3439	579	ZP_04590514	stress protein	Pseudomonas syringae pv. oryzae str. 1_6	CP9	5.4227e-90	1	192	1	192	192
CRAFRU843-5000001	1	50	161	970	810	ZP_05637950	chromosome partitioning related protein	Pseudomonas syringae pv. tabaci ATCC 11528	DNAM	2.48759e-139	1	284	1	284	286
CRAFRU843-5000004	4	50	2419	3768	1350	ZP_07004174	Replicative DNA helicase	Pseudomonas savastanoi pv. savastanoi NCPPB 3335	DNAM1	0	1	448	1	448	449
CRAFRU843-5000016	16	50	10775	11224	450	ZP_03397785	single-strand DNA-binding protein	Pseudomonas syringae pv. tomato T1	DNAM1	4.77279e-39	1	115	35	151	151
CRAFRU843-5000020	20	50	12715	14667	1953	ZP_07006398	DNA helicase	Pseudomonas savastanoi pv. savastanoi NCPPB 3335	DNAM1	0	1	650	1	650	650
CRAFRU843-5000032	32	50	22821	23342	522	YP_234600	prepilin [Pseudomonas syringae pv. syringae B728a] &gt;gi|237801971|ref|ZP_04590432.1| prepilin	Pseudomonas syringae pv. oryzae str. 1_6	CP3	2.15373e-73	1	173	1	174	174
CRAFRU843-5000040	40	50	29834	29217	618	NP_940713	Orf28	Pseudomonas syringae pv. syringae	DNAM1	6.55499e-91	1	205	115	319	319
CRAFRU843-5000048	48	50	35928	37547	1620	YP_234579	histidine kinase, HAMP region: chemotaxis sensory transducer	Pseudomonas syringae pv. syringae B728a	CP2	0	1	539	1	539	539
CRAFRU843-5000082	82	50	62889	65147	2259	YP_234551	DEAD/DEAH box helicase	Pseudomonas syringae pv. syringae B728a	DNAM1	0	1	752	1	752	752
CRAFRU843-50500001	1	505	476	616	141	ZP_04589962	resolvase	Pseudomonas syringae pv. oryzae str. 1_6	DNA1/MEEF1	0.000139060671778935	24	46	115	137	137
CRAFRU843-50500003	3	505	2331	3302	972	YP_025679	exeA-like protein [Pseudomonas syringae pv. maculicola] &gt;gi|257485819|ref|ZP_05639860.1| exeA-like protein	Pseudomonas syringae pv. tabaci ATCC 11528	CP	0	1	323	1	323	323
CRAFRU843-50800001	1	508	379	615	237	YP_001348400	TniB ; (similar to YP_001348400 of Pseudomonas aeruginosa PA7 with eval= 4.04282301180403e-07)	Pseudomonas aeruginosa PA7	MEEF3	4.04282e+07	2	75	23	96	98
CRAFRU843-5100015	15	51	11764	12300	537	YP_272859	oligoribonuclease [Pseudomonas syringae pv. phaseolicola 1448A] &gt;gi|298484922|ref|ZP_07003021.1| Oligoribonuclease	Pseudomonas savastanoi pv. savastanoi NCPPB 3335	TRANS1	1.43779e-87	1	178	1	178	178
CRAFRU843-5200003	3	52	2312	1722	591	YP_002800385	flavodoxin protein	Azotobacter vinelandii DJ	EM5	5.80095e-55	1	189	1	190	197
CRAFRU843-52700001	1	527	282	73	210	ZP_06499328	glycosyl transferase, group 1	Pseudomonas syringae pv. syringae FF5	CE3	2.6973e-09	1	54	627	680	774
CRAFRU843-53500001	1	535	57	1340	1284	ZP_03133541	RNA-directed DNA polymerase (Reverse transcriptase)	Chthoniobacter flavus Ellin428	RF1	2.66144e-84	7	412	6	412	415
CRAFRU843-5500013	13	55	8670	8987	318	YP_235126	regulatory protein, LuxR	Pseudomonas syringae pv. syringae B728a	RF1	3.71122e-23	19	105	1	87	87
CRAFRU843-56200008	8	562	7925	6582	1344	YP_274160	renal dipeptidase family protein [Pseudomonas syringae pv. phaseolicola 1448A] &gt;gi|289649130|ref|ZP_06480473.1| renal dipeptidase family protein	Pseudomonas syringae pv. aesculi str. 2250	PF4	0	1	446	1	446	464
CRAFRU843-5700005	5	57	3305	2160	1146	YP_274774	major facilitator family transporter	Pseudomonas syringae pv. phaseolicola 1448A	TBP7	1.38615e-163	1	380	1	383	384
CRAFRU843-57900001	1	579	341	565	225	ZP_06482893	PSPTO5621	Pseudomonas syringae pv. aesculi str. 2250	TRANS1	2.60021e-07	1	74	37	110	110
CRAFRU843-5800003	3	58	2341	3243	903	ZP_05640152	inner-membrane translocator	Pseudomonas syringae pv. tabaci ATCC 11528	TBP1	1.1345e-148	1	300	1	300	300
CRAFRU843-58200003	3	582	1345	1497	153	YP_272185	stability/partitioning determinant	Pseudomonas syringae pv. phaseolicola 1448A	DNAM1	70302.4	1	50	1	45	211
CRAFRU843-6000016	16	60	11987	13300	1314	NP_793314	glycosyl hydrolase, family 5 PslG	Pseudomonas syringae pv. tomato str. DC3000	EM14/CP8	0	1	437	1	437	437
CRAFRU843-6400028	28	64	21349	21005	345	ZP_06458651	topoisomerase domain-containing protein [Pseudomonas syringae pv. aesculi str. NCPPB3681] &gt;gi|289648280|ref|ZP_06479623.1| topoisomerase domain-containing protein	Pseudomonas syringae pv. aesculi str. 2250	DNAM1	4.07686e-16	1	114	1	116	116
CRAFRU843-6500001	1	65	768	25	744	YP_001268985	GntR family transcriptional regulator	Pseudomonas putida F1	RF1	1.82016e-92	1	242	10	251	254
CRAFRU843-6500003	3	65	2317	3618	1302	ZP_02883378	sodium:dicarboxylate symporter	Burkholderia graminis C4D1M	TBP4	2.98995e-134	8	422	19	427	470
CRAFRU843-6500028	28	65	13865	14809	945	ZP_07005139	SMAD/FHA domain protein	Pseudomonas savastanoi pv. savastanoi NCPPB 3335	ST3	7.0163e-100	1	314	1	312	312
CRAFRU843-6500041	41	65	20391	20975	585	ZP_07005145	putative type III secretion system component	Pseudomonas savastanoi pv. savastanoi NCPPB 3335	CP8	1.86776e-72	1	194	10	203	203
CRAFRU843-6500063	63	65	32252	29424	2829	YP_274735	LuxR family transcriptional regulator	Pseudomonas syringae pv. phaseolicola 1448A	RF1	0	1	932	1	936	936
CRAFRU843-6500072	72	65	42653	41016	1638	ZP_03398101	malate:quinone oxidoreductase	Pseudomonas syringae pv. tomato T1	EM12	0	1	534	12	545	545
CRAFRU843-6600038	38	66	25449	23167	2283	YP_276637	mechanosensitive ion channel family protein	Pseudomonas syringae pv. phaseolicola 1448A	TBP7	0	1	760	1	767	767
CRAFRU843-6800009	9	68	6524	7045	522	ZP_03398515	membrane protein	Pseudomonas syringae pv. tomato T1	TBP7	8.1261e-41	16	173	1	158	158
CRAFRU843-6800013	13	68	8140	7964	177	YP_259198	chitin-binding protein	Pseudomonas fluorescens Pf-5	TBP	2.35395e-26	2	147	70	208	209
CRAFRU843-6800019	19	68	11874	11620	255	YP_235854	NLP/P60	Pseudomonas syringae pv. syringae B728a	EM14	1.97213e-24	1	79	120	198	254
CRAFRU843-6800040	40	68	24323	25708	1386	ZP_07004965	signal transduction histidine kinase	Pseudomonas savastanoi pv. savastanoi NCPPB 3335	RF4	0	1	461	1	461	463
CRAFRU843-6800041	41	68	25705	26385	681	ZP_05638110	DNA-binding response regulator BaeS	Pseudomonas syringae pv. tabaci ATCC 11528	RF1	1.08882e-105	2	226	3	227	227
CRAFRU843-7000006	6	70	7028	7642	615	ZP_03831356	TetR family transcriptional regulator	Pectobacterium carotovorum subsp. carotovorum WPP14	RF1	1.34414e-43	1	201	1	203	204
CRAFRU843-7100017	17	71	8357	9079	723	ZP_03395325	regulatory protein, TetR	Pseudomonas syringae pv. tomato T1	RF1	2.07308e-117	1	234	9	242	242
CRAFRU843-7100023	23	71	11959	13026	1068	ZP_03395322	branched-chain amino acid ABC transporter, permease protein	Pseudomonas syringae pv. tomato T1	TBP1	0	1	355	19	373	373
CRAFRU843-7100024	24	71	13026	13952	927	ZP_03395321	inner-membrane translocator	Pseudomonas syringae pv. tomato T1	TBP1	6.04792e-150	1	308	1	308	308
CRAFRU843-7100035	35	71	18955	19443	489	ZP_06499203	glutathione peroxidase	Pseudomonas syringae pv. syringae FF5	CP4,8	1.85782e-70	1	162	1	162	162
CRAFRU843-7300023	23	73	13648	14634	987	YP_233423	zinc-containing alcohol dehydrogenase superfamily protein	Pseudomonas syringae pv. syringae B728a	EM7	2.93565e-164	1	328	1	328	328
CRAFRU843-7500009	9	75	10576	10791	216	YP_349972	periplasmic sensor Signal transduction histidine kinase	Pseudomonas fluorescens Pf0-1	ST1	3720.21	1	42	1	42	536
CRAFRU843-7500010	10	75	10791	12185	1395	ZP_03397644	sensor histidine kinase	Pseudomonas syringae pv. tomato T1	RF3/ST1	0	1	464	73	536	536
CRAFRU843-7600045	45	76	2262	37581	2361	ZP_03396485	Fimbrial biogenesis outer membrane usher protein ; (similar to ZP_03396485 of Pseudomonas syringae pv. tomato T1 with eval= 0)	Pseudomonas syringae pv. tomato T1	CE1	0	1	754	33	786	856
CRAFRU843-7700036	36	77	19221	18208	1014	ZP_07005796	benABC operon transcriptional activator BenR	Pseudomonas savastanoi pv. savastanoi NCPPB 3335	RF1	2.0932e-164	1	337	5	341	341
CRAFRU843-7700042	42	77	22952	23488	537	ZP_06461687	putative electron transfer flavoprotein [Pseudomonas syringae pv. aesculi str. NCPPB3681] &gt;gi|289646497|ref|ZP_06477840.1| putative electron transfer flavoprotein [Pseudomonas syringae pv. aesculi str. 2250] &gt;gi|298487750|ref|ZP_07005791.1| Nitrilotriacetate monooxygenase component B	Pseudomonas savastanoi pv. savastanoi NCPPB 3335	EM5	1.71512e-83	1	178	1	178	178
CRAFRU843-7700043	43	77	23529	24464	936	ZP_07005790	Protein involved in meta-pathway of phenol degradation	Pseudomonas savastanoi pv. savastanoi NCPPB 3335	CP4	1.14496e-165	1	311	25	335	335
CRAFRU843-7800030	30	78	16445	17215	771	YP_237958	imidazole glycerol phosphate synthase subunit HisF [Pseudomonas syringae pv. syringae B728a] &gt;gi|71733908|ref|YP_277012.1| imidazole glycerol phosphate synthase subunit HisF [Pseudomonas syringae pv. phaseolicola 1448A] &gt;gi|213971182|ref|ZP_03399300.1| imidazole glycerol phosphate synthase subunit HisF [Pseudomonas syringae pv. tomato T1] &gt;gi|257483737|ref|ZP_05637778.1| imidazole glycer…	Pseudomonas savastanoi pv. savastanoi NCPPB 3335	AAB6	1.43041e-130	1	256	1	256	256
CRAFRU843-8000007	7	80	2922	2584	339	NP_747335	nitrogen regulatory protein P-II [Pseudomonas putida KT2440] &gt;gi|28867449|ref|NP_790068.1| nitrogen regulatory protein P-II [Pseudomonas syringae pv. tomato str. DC3000] &gt;gi|66043460|ref|YP_233301.1| nitrogen regulatory protein P-II [Pseudomonas syringae pv. syringae B728a] &gt;gi|70733304|ref|YP_263078.1| nitrogen regulatory protein P-II [Pseudomonas fluorescens Pf-5] &gt;gi|71733506|ref|Y…	Pseudomonas savastanoi pv. savastanoi NCPPB 3335	RF5	5.41382e-42	1	112	1	112	112
CRAFRU843-8000020	20	80	9158	9889	732	YP_002873812	putative aldolase	Pseudomonas fluorescens SBW25	EM8	9.28616e-107	1	243	1	243	243
CRAFRU843-8100064	64	81	42929	43579	651	YP_003003103	filamentation induced by cAMP protein Fic	Dickeya zeae Ech1591	CP1	1.44021e-54	1	211	26	236	238
CRAFRU843-8100069	69	81	48968	50155	1188	ZP_06477979	nitric oxide dioxygenase	Pseudomonas syringae pv. aesculi str. 2250	CIM7	0	1	395	53	447	447
CRAFRU843-8100072	72	81	52185	54113	1929	ZP_07006291	tetratricopeptide-like helical domain-containing protein	Pseudomonas savastanoi pv. savastanoi NCPPB 3335	PF3	0	1	619	1	623	660
CRAFRU843-8200007	7	82	5468	6667	1200	ZP_05638577	helix-turn-helix, AraC type:periplasmic binding protein/LacI transcriptional regulator [Pseudomonas syringae pv. tabaci ATCC 11528] &gt;gi|289626478|ref|ZP_06459432.1| helix-turn-helix, AraC type:periplasmic binding protein/LacI transcriptional regulator [Pseudomonas syringae pv. aesculi str. NCPPB3681] &gt;gi|289647171|ref|ZP_06478514.1| helix-turn-helix, AraC type:periplasmic binding protein/La…	Pseudomonas savastanoi pv. savastanoi NCPPB 3335	RF1	0	1	399	1	399	399
CRAFRU843-8200008	8	82	7440	6673	768	YP_274559	papain cysteine protease family protein [Pseudomonas syringae pv. phaseolicola 1448A] &gt;gi|289626477|ref|ZP_06459431.1| papain cysteine protease family protein [Pseudomonas syringae pv. aesculi str. NCPPB3681] &gt;gi|289647172|ref|ZP_06478515.1| papain cysteine protease family protein [Pseudomonas syringae pv. aesculi str. 2250] &gt;gi|298486891|ref|ZP_07004945.1| Cysteine protease	Pseudomonas savastanoi pv. savastanoi NCPPB 3335	PF4	2.63236e-128	1	255	1	255	255
CRAFRU843-8200012	12	82	9837	9409	429	YP_235951	VirK	Pseudomonas syringae pv. syringae B728a	CP8	2.30435e-51	1	140	1	140	143
CRAFRU843-8300041	41	83	25984	25706	279	ZP_03397278	Septum formation initiator	Pseudomonas syringae pv. tomato T1	CP1	4.55984e-31	1	92	27	118	118
CRAFRU843-8300098	98	83	74213	71148	3066	YP_002870903	putative transport-related membrane protein	Pseudomonas fluorescens SBW25	TBP7	0	1	1017	1	1017	1021
CRAFRU843-8300102	102	83	75412	76065	654	YP_346810	TetR family transcriptional regulator	Pseudomonas fluorescens Pf0-1	RF1	5.04294e-60	11	215	8	211	211
CRAFRU843-8400002	2	84	1912	980	933	ZP_02382185	putative helicase	Burkholderia ubonensis Bu	DNAM1	3.46307e-98	5	300	487	782	790
CRAFRU843-8400003	3	84	4337	3324	1014	YP_002512686	CiaB protein	Thioalkalivibrio sp. HL-EbGR7	CP	4.28544e-110	1	337	4	341	341
CRAFRU843-8400008	8	84	6737	7660	924	YP_002874803	putative ParB-like protein	Pseudomonas fluorescens SBW25	CP4	3.22909e-71	1	210	93	302	302
CRAFRU843-8400025	25	84	25456	24134	1323	YP_003167099	restriction modification system DNA specificity domain protein	Candidatus Accumulibacter phosphatis clade IIA str. UW-1	DNAM2	3.34681e-85	1	435	1	440	444
CRAFRU843-8400026	26	84	27047	25446	1602	ZP_02461468	N-6 DNA methylase	Burkholderia pseudomallei 9	DNAM1	6.32959e-144	3	529	2	524	528
CRAFRU843-8400044	44	84	38633	40525	1893	ZP_03396591	glucose-inhibited division protein A	Pseudomonas syringae pv. tomato T1	PS3	0	2	631	1	630	630
CRAFRU843-8600007	7	86	3637	3978	342	YP_235418	peptidylprolyl isomerase, FKBP-type	Pseudomonas syringae pv. syringae B728a	PF3	8.60861e-41	1	113	12	124	124
CRAFRU843-8600065	65	86	44378	42552	1827	NP_792305	glycosyl hydrolase, family 15	Pseudomonas syringae pv. tomato str. DC3000	EM14	0	1	608	1	608	608
CRAFRU843-8700005	5	87	6405	7586	1182	YP_001953073	filamentation induced by cAMP protein Fic	Geobacter lovleyi SZ	CP1	6.86819e-54	1	352	50	406	411
CRAFRU843-8700009	9	87	9971	9111	861	YP_233524	helix-turn-helix protein RpiR:sugar isomerase (SIS)	Pseudomonas syringae pv. syringae B728a	RF1	2.14255e-136	1	286	1	286	286
CRAFRU843-8700011	11	87	11326	10277	1050	ZP_06479531	gluconate transporter family protein	Pseudomonas syringae pv. aesculi str. 2250	TBP3	0	1	343	1	343	449
CRAFRU843-8900012	12	89	6549	7916	1368	ZP_03394916	DNA repair protein RadA [Pseudomonas syringae pv. tomato T1] &gt;gi|237801452|ref|ZP_04589913.1| DNA repair protein RadA	Pseudomonas syringae pv. oryzae str. 1_6	DNAM1	0	1	455	1	455	455
CRAFRU843-8900026	26	89	18052	19716	1665	YP_237332	putative ABC transporter ATP-binding protein [Pseudomonas syringae pv. syringae B728a] &gt;gi|237801441|ref|ZP_04589902.1| putative ABC transporter ATP-binding protein [Pseudomonas syringae pv. oryzae str. 1_6] &gt;gi|289675904|ref|ZP_06496794.1| putative ABC transporter ATP-binding protein	Pseudomonas syringae pv. syringae FF5	TBP8	0	1	554	1	554	554
CRAFRU843-8900029	29	89	20695	20342	354	ZP_05636178	putative lipoprotein [Pseudomonas syringae pv. tabaci ATCC 11528] &gt;gi|289628328|ref|ZP_06461282.1| putative lipoprotein [Pseudomonas syringae pv. aesculi str. NCPPB3681] &gt;gi|289650126|ref|ZP_06481469.1| putative lipoprotein [Pseudomonas syringae pv. aesculi str. 2250] &gt;gi|298488824|ref|ZP_07006851.1| lipoprotein, putative	Pseudomonas savastanoi pv. savastanoi NCPPB 3335	CE4	6.02324e-45	1	117	1	117	117
CRAFRU843-8900048	48	89	31860	32573	714	YP_276397	glycine betaine/carnitine/choline ABC transporter, permease protein [Pseudomonas syringae pv. phaseolicola 1448A] &gt;gi|213966735|ref|ZP_03394886.1| glycine betaine/carnitine/choline ABC transporter, permease protein	Pseudomonas syringae pv. tomato T1	TBP1	1.08216e-103	1	223	15	237	237
CRAFRU843-8900050	50	89	33495	34148	654	YP_276395	glycine betaine/carnitine/choline ABC transporter, permease protein	Pseudomonas syringae pv. phaseolicola 1448A	TBP1	9.00895e-102	1	217	1	217	217
CRAFRU843-8900056	56	89	37396	38559	1164	ZP_04589883	ornithine/DAP/arginine decarboxylase family decarboxylase 2	Pseudomonas syringae pv. oryzae str. 1_6	BCPGC14	0	1	387	1	387	387
CRAFRU843-9100022	22	91	12478	11966	513	ZP_03399485	transcriptional activator RfaH	Pseudomonas syringae pv. tomato T1	RF1	1.1452e-72	1	170	1	170	170
CRAFRU843-9100034	34	91	23952	22948	1005	YP_275301	EamA family protein	Pseudomonas syringae pv. phaseolicola 1448A	TBP8	2.64727e-137	1	334	38	371	371
CRAFRU843-9200035	35	92	21182	20544	639	YP_276760	putative lipoprotein	Pseudomonas syringae pv. phaseolicola 1448A	CE4	1.8388e-85	1	212	1	212	212
CRAFRU843-9300023	23	93	20361	22580	2220	ZP_03397574	primosomal protein N`	Pseudomonas syringae pv. tomato T1	TRANS4	0	1	739	1	739	739
CRAFRU843-9400006	6	94	4134	7091	2958	ZP_03396014	glutamate-ammonia-ligase adenylyltransferase	Pseudomonas syringae pv. tomato T1	AAB3/RF3	0	1	985	1	985	985
CRAFRU843-9400010	10	94	9322	10443	1122	ZP_03396017	lipopolysaccharide core biosynthesis protein WaaG	Pseudomonas syringae pv. tomato T1	CE3	0	1	373	1	373	373
CRAFRU843-9600010	10	96	8577	9419	843	YP_277225	Tim44-like domain-contain protein [Pseudomonas syringae pv. phaseolicola 1448A] &gt;gi|257485679|ref|ZP_05639720.1| Tim44-like domain-contain protein [Pseudomonas syringae pv. tabaci ATCC 11528] &gt;gi|289625508|ref|ZP_06458462.1| Tim44-like domain-contain protein [Pseudomonas syringae pv. aesculi str. NCPPB3681] &gt;gi|289649763|ref|ZP_06481106.1| Tim44-like domain-contain protein	Pseudomonas syringae pv. aesculi str. 2250	PF1	4.31948e-141	1	280	1	280	280
CRAFRU843-9600031	31	96	21940	22524	585	ZP_05639704	cell filamentation protein Fic	Pseudomonas syringae pv. tabaci ATCC 11528	CP	1.3665e-67	1	175	19	193	195
CRAFRU843-9800008	8	98	7407	6508	900	ZP_03395183	hydroxymethylglutaryl-CoA lyase	Pseudomonas syringae pv. tomato T1	EM17	6.07651e-153	1	299	1	299	299
CRAFRU843-9900004	4	99	3604	3993	390	ZP_03396520	sensory box histidine kinase	Pseudomonas syringae pv. tomato T1	RF3/ST1	1.65546e-53	1	129	1	129	129
CRAFRU843-9900008	8	99	6231	6971	741	ZP_07003913	Membrane-fusion protein	Pseudomonas savastanoi pv. savastanoi NCPPB 3335	TBP7	7.99543e-109	1	246	14	259	259
CRAFRU843-9900015	15	99	12251	13087	837	ZP_05641414	sulfotransferase	Pseudomonas syringae pv. tabaci ATCC 11528	CIM5	4.55218e-143	1	278	1	278	278
CRAFRU843-9900016	16	99	13227	21008	7782	ZP_05641419	BNR repeat-containing glycosyl hydrolase	Pseudomonas syringae pv. tabaci ATCC 11528	CP8	0	967	2593	2	1627	1627
CRAFRU843-9900018	18	99	21084	22595	1512	ZP_07003904	Outer membrane efflux protein superfamily	Pseudomonas savastanoi pv. savastanoi NCPPB 3335	PF1	0	1	503	1	503	503

## Sheet: Foglio1
Table S2.
Description	contig	pos1	pos2	accessionTarget	e-value
Amino acid biosynthesis
Aromatic amino acid family
3-dehydroquinate dehydratase, type I	145	10774	11226	NP_794593	3.03939e-68
3-dehydroquinate synthase	93	9106	8003	NP_794858	0
3-phosphoshikimate 1-carboxyvinyltransferase	140	24704	23475	NP_790877	0
anthranilate phosphoribosyltransferase	134	19680	20741	NP_790440	0
anthranilate synthase component II	132	9825	9232	ZP_06461228	1.36196e-96
anthranilate synthase, component I	27	3685	2204	NP_790415	0
anthranilate synthase, component II	134	19071	19670	ZP_03395780	3.9098e-97
anti-anti-sigma factor, putative	444	543	58	NP_791940	5.39408e-74
chorismate mutase	36	37877	37320	NP_790206	4.01929e-85
chorismate mutase/prephenate dehydratase	90	15015	13921	NP_791572	0
chorismate synthase	41	33511	34602	NP_791866	0
cyclohexadienyl dehydratase, putative	125	12112	11321	NP_791162	2.9653e-136
deaminase AmnE	37	31091	3	ZP_03398760	1.10259e-41
indole-3-glycerol phosphate synthase	134	20738	21574	ZP_03395778	4.29765e-140
N-(5'phosphoribosyl)anthranilate isomerase	124	3474	4094	NP_793590	5.79347e-102
phospho-2-dehydro-3-deoxyheptonate aldolase	294	7356	6274	ZP_03398741	0
phospho-2-dehydro-3-deoxyheptonate aldolase	139	16239	17351	NP_792094	0
phospho-2-dehydro-3-deoxyheptonate aldolase, class II	158	3220	4566	NP_791597	0
prephenate dehydrogenase/3-phosphoshikimate 1-carboxyvinyltransferase family protein	90	13863	12247	NP_791573	0
putative anthranilate synthase component I	132	11288	9822	ZP_06461227	0
shikimate 5-dehydrogenase	15	11881	12705	NP_790028	6.5071e-138
shikimate 5-dehydrogenase	57	5740	4925	ZP_03398133	3.46101e-129
shikimate 5-dehydrogenase, putative	201	3150	4004	NP_792165	7.74226e-149
shikimate kinase	93	9716	9225	NP_794859	1.64472e-72
tryptophan synthase, alpha subunit	15	23666	22854	ZP_03396551	5.74219e-137
tryptophan synthase, beta subunit	15	24892	23663	NP_790017	0
Aspartate family
4-hydroxyphenylpyruvate dioxygenase	188	4492	3911	YP_003102269	9.06673e-68
5,10-methylenetetrahydrofolate reductase	115	3076	2231	NP_794801	6.05252e-152
5-methyltetrahydrofolate--homocysteine methyltransferase	452	7636	3917	NP_792538	0
5-methyltetrahydropteroyltriglutamate--homocysteine S-methyltransferase	276	4337	2037	ZP_03398965	0
aromatic-amino-acid aminotransferase	78	12794	13993	NP_795070	0
asparagine synthetase, glutamine-hydrolyzing	64	5993	4221	ZP_03397691	0
aspartate aminotransferase	128	27114	28322	NP_792723	0
aspartate aminotransferase	180	8957	7761	NP_791985	0
aspartate kinase, monofunctional class	461	4979	6211	NP_791667	0
aspartate-semialdehyde dehydrogenase	269	1594	581	ZP_03399781	0
aspartate-semialdehyde dehydrogenase	421	9273	8161	NP_791998	0
cystathionine beta-lyase	66	2357	3523	ZP_03397431	0
cysteine desulfurase	81	14451	15665	NP_791249	0
cysteine desulfurase	102	2377	3531	NP_790123	0
diaminopimelate decarboxylase	178	11956	10718	ZP_03398838	0
diaminopimelate decarboxylase	23	1560	2807	ZP_03398853	0
diaminopimelate epimerase	23	2812	3642	NP_790075	1.05936e-145
dihydrodipicolinate reductase	161	7272	8075	ZP_06457543	3.95905e-135
dihydrodipicolinate synthase	70	15321	16199	NP_793719	3.81637e-153
homoserine dehydrogenase	162	2906	1602	NP_791306	0
homoserine kinase	36	24624	25574	NP_790196	0
homoserine O-acetyltransferase	109	18079	16940	NP_794782	0
Methylthioribose-1-phosphate isomerase	90	20453	19377	ZP_07006051	0
metW protein	109	16932	16312	NP_794783	2.55457e-105
O-succinylhomoserine sulfhydrylase	124	9465	10676	NP_793584	0
succinyl-diaminopimelate desuccinylase	83	64705	65856	NP_791348	0
tetrahydrodipicolinate succinylase, putative	83	58290	59324	NP_791353	0
threonine synthase	162	1497	88	ZP_03397202	0
Glutamate family
4-hydroxy-2-oxoglutarate aldolase/2-dehydro-3-deoxyphosphogluconate	421	6989	6354	NP_792000	8.05403e-101
4-hydroxy-2-oxoglutarate aldolase/2-dehydro-3-deoxyphosphogluconate	76	14748	14074	NP_791131	3.30939e-112
acetylglutamate kinase	123	9827	10732	NP_789941	4.94646e-155
acetylornithine aminotransferase	116	20602	21408	ZP_03398073	1.06175e-124
acetylornithine aminotransferase	116	20159	20611	ZP_03398073	6.23264e-65
acetylornithine deacetylase	36	38	703	NP_790173	3.54218e-112
acetylornithine deacetylase	67	2789	1632	NP_790107	0
acetylornithine delta-aminotransferase	61	7834	6617	NP_791656	0
argininosuccinate lyase	168	8609	10003	YP_272383	0
argininosuccinate synthase	218	22585	23802	NP_793916	0
gamma-glutamyl phosphate reductase	88	255	1520	ZP_03396182	0
glutamate 5-kinase	129	14146	15264	NP_790647	0
glutamate N-acetyltransferase/amino-acid acetyltransferase	250	3007	1790	NP_794153	0
glutamate synthase family protein	171	1520	180	NP_792394	0
glutamate synthase, large subunit	93	6013	1568	NP_794855	0
glutamate synthase, small subunit	93	1449	31	NP_794853	0
glutamate-ammonia-ligase adenylyltransferase	94	4134	7091	ZP_03396014	0
glutamine synthetase	144	14008	12665	NP_791744	0
glutamine synthetase	127	9002	10378	NP_795041	0
glutamine synthetase	127	8406	7048	NP_795040	0
glutamine synthetase, type I	36	39359	38040	NP_790208	0
glutamine synthetase, type III	171	4609	3275	ZP_03399394	0
N-acetyl-gamma-glutamyl-phosphate reductase	134	28323	29357	YP_272982	0
N-acetylglutamate synthase	36	827	2125	NP_790174	0
ornithine carbamoyltransferase	218	15121	14201	NP_793925	2.33802e-165
putative acetylornithine deacetylase	80	12445	13599	YP_002873810	4.92212e-151
pyrroline-5-carboxylate reductase	109	19803	18985	NP_794780	3.03866e-137
transcriptional regulator ArgR	61	9063	8071	ZP_03396775	0
Pyruvate family
2-isopropylmalate synthase	81	34412	32742	ZP_03399620	0
3-isopropylmalate dehydratase, large subunit	421	12638	11211	NP_791995	0
3-isopropylmalate dehydratase, small subunit	421	11214	10573	ZP_03396354	3.88457e-108
3-isopropylmalate dehydrogenase	421	10426	9344	NP_791997	0
acetolactate synthase, large subunit, biosynthetic type	177	5900	4344	NP_790820	0
acetolactate synthase, small subunit	177	4341	3850	NP_790821	2.07695e-73
branched-chain amino acid aminotransferase	125	7308	8342	ZP_03396470	0
cysteine desulfurase	91	19395	20576	ZP_03399491	0
dihydroxy-acid dehydratase	109	7724	9571	ZP_03399968	0
dihydroxy-acid dehydratase, putative	225	4456	2714	NP_793546	0
ketol-acid reductoisomerase	177	3802	2786	NP_790822	0
threonine dehydratase	561	581	7112	ZP_06482445	4.07643e-92
threonine dehydratase, biosynthetic	317	79	10	NP_795019	2.65211e-131
Serine family
ACT domain protein/phosphoserine phosphatase SerB	51	1758	2972	NP_794690	0
cysteine synthase A	35	10039	9065	NP_793673	0
cysteine synthase B	232	3988	4890	NP_791517	8.09982e-160
D-3-phosphoglycerate dehydrogenase	561	5886	7115	NP_795025	0
phosphoserine aminotransferase	90	16100	15015	NP_791571	0
PrkA serine kinase	27	24436	26358	ZP_04590940	0
serine hydroxymethyltransferase	195	9196	7943	YP_276850	0
serine hydroxymethyltransferase	89	13326	12073	NP_794383	0
serine O-acetyltransferase	81	12979	13755	ZP_03399642	3.40128e-133
serine O-acetyltransferase	150	19609	20562	ZP_03397534	2.15796e-166
Histidine family
amidotransferase HisH	78	14679	15317	NP_795068	5.27342e-106
ATP phosphoribosyltransferase catalytic subunit	118	9305	8670	YP_237202	4.67841e-103
ATP phosphoribosyltransferase regulatory subunit	155	26267	25080	ZP_03396074	0
glutamine amidotransferase	128	5057	4293	ZP_03395042	3.67408e-117
histidinol dehydrogenase	118	8546	7200	ZP_03394748	0
histidinol-phosphate aminotransferase	118	7200	6148	NP_794191	0
imidazole glycerol phosphate synthase subunit HisF	78	16445	17215	YP_237958	1.43041e-130
imidazoleglycerol-phosphate dehydratase	78	14086	14679	NP_795069	1.98199e-97
phosphoribosyl-AMP cyclohydrolase	93	38348	38740	ZP_03397558	8.88277e-58
phosphoribosyl-ATP pyrophosphatase	93	38743	39075	YP_272671	8.84653e-43
phosphoribosylformimino-5-aminoimidazole carboxamide ribotide isomerase	78	15688	16425	NP_795066	2.39389e-123
Other
hydantoin racemase	280	5766	6497	ZP_03396737	9.32874e-119
Biosynthesis of cofactor, prosthetic groups, and carriers
Biotin
8-amino-7-oxononanoate synthase	147	6158	4968	NP_790344	0
adenosylmethionine--8-amino-7-oxononanoate aminotransferase	87	47546	46140	NP_794807	0
bioH protein	147	4975	4244	NP_790345	6.41412e-116
biotin synthesis protein BioC	147	4251	3442	ZP_03395879	6.99667e-135
biotin synthetase	147	7280	6222	ZP_03395882	0
dethiobiotin synthetase	147	3411	2731	ZP_03395878	7.3582e-105
Folic acid
2-amino-4-hydroxy-6-hydroxymethyldihydropteridine pyrophosphokinase	27	31258	30734	ZP_03395830	1.47047e-79
2-amino-4-hydroxy-6-hydroxymethyldihydropteridine pyrophosphokinase	411	4420	3914	NP_790801	2.12367e-67
2-dehydropantoate 2-reductase	139	16031	15057	NP_792095	9.84367e-160
2-dehydropantoate 2-reductase	330	9153	10073	NP_794148	1.48487e-148
4-amino-4-deoxychorismate lyase	269	9451	8711	NP_793602	8.30228e-123
dihydrofolate reductase	105	32903	32391	NP_790286	7.10728e-78
dihydroneopterin aldolase	27	31602	31249	ZP_03395831	2.03472e-47
dihydroneopterin aldolase	181	5323	4952	NP_791013	8.77087e-51
dihydropteroate synthase	161	16511	17362	ZP_03394804	1.16046e-128
folylpolyglutamate synthase/dihydrofolate synthase	124	5264	6568	ZP_03399776	0
GTP cyclohydrolase I	438	4881	5711	ZP_03395495	1.16322e-139
GTP cyclohydrolase I	41	27306	26761	ZP_03395635	5.30907e-88
GTP cyclohydrolase I	181	5886	5323	NP_791014	1.58221e-91
methylenetetrahydrofolate dehydrogenase/methenyltetrahydrofolate cyclohydrolase	163	25756	24854	ZP_03399340	2.1218e-147
methylenetetrahydrofolate dehydrogenase/methenyltetrahydrofolate cyclohydrolase	283	784	1638	ZP_03396968	1.87651e-145
para-aminobenzoate synthase, component I	139	9401	10660	NP_792101	0
Heme, porphyrin and cobalamin
alpha-ribazole-5&apos;-phosphate phosphatase, putative	152	3488	2916	NP_791541	1.30692e-84
CbiG protein/precorrin-3B C17-methyltransferase	199	6045	7748	NP_794608	0
cob(I)alamin adenosyltransferase	152	11008	10397	NP_791533	4.95649e-101
cobalamin (5&apos;-phosphate) synthase	152	2910	2179	ZP_03400215	1.19586e-96
cobalamin biosynthesis protein CbiD	199	2018	906	NP_794613	0
cobalamin biosynthesis protein CobC	152	7517	6513	ZP_03400210	2.78622e-162
cobalamin biosynthesis protein CobD	152	8418	7510	ZP_03400209	1.56118e-154
cobalamin biosynthesis protein CobG, putative	199	3414	4691	NP_794611	0
Cobalt-precorrin-6y C5-methyltransferase / Cobalt-precorrin-6y C15-methyltransferase [decarboxylating]	199	3220	2018	ZP_07006958	0
cobinamide kinase/cobinamide phosphate guanylyltransferase	152	5055	4534	ZP_03400212	3.85895e-76
cobyric acid synthase	152	6516	5056	NP_791538	0
cobyrinic acid a,c-diamide synthase family protein	152	10357	9062	NP_791534	0
coproporphyrinogen III oxidase, aerobic	15	10967	11881	NP_790029	3.78172e-164
delta-aminolevulinic acid dehydratase	420	3996	5006	ZP_03399572	0
ferrochelatase	255	2523	3545	NP_790962	0
glutamate-1-semialdehyde-2,1-aminomutase	47	14065	12782	NP_794534	0
glutamyl-tRNA reductase	193	4634	5911	NP_790942	0
nicotinate-nucleotide--dimethylbenzimidazole phosphoribosyltransferase	152	4537	3485	ZP_03400213	0
oxygen-independent coproporphyrinogen III oxidase	136	23991	22609	ZP_03395674	0
oxygen-independent coproporphyrinogen III oxidase, putative	109	15688	14474	NP_794785	0
porphobilinogen deaminase	168	6428	5487	NP_789987	1.64528e-162
precorrin-2 C20-methyltransferase	199	5311	6045	NP_794609	5.74459e-124
precorrin-4 C11-methyltransferase	121	8853	9602	ZP_03397934	2.37e-117
precorrin-6x reductase, putative	199	909	172	NP_794614	7.85322e-112
protoheme IX farnesyltransferase	125	4474	5361	NP_791156	1.11072e-154
siroheme synthase	227	23963	22569	NP_793127	0
uroporphyrin-III C-methyltransferase	209	11276	10515	NP_792119	2.29721e-125
uroporphyrin-III C-methyltransferase	168	4663	3542	ZP_03399814	0
uroporphyrinogen decarboxylase	87	5116	6180	ZP_05637558	0
uroporphyrinogen-III synthetase	168	5490	4714	NP_789988	1.65348e-118
Lipoate
hydroxymethylbutenyl pyrophosphate reductase	223	13592	12645	NP_790656	0
lipoyl synthase	88	10654	11661	ZP_03396193	0
Menaquinone and ubiquinone
2-octaprenyl-3-methyl-6-methoxy-1,4-benzoquinol hydroxylase	73	7459	6230	NP_794952	0
2-octaprenyl-6-methoxyphenyl hydroxylase	73	8698	7511	NP_794953	0
2-oxoglutarate dehydrogenase, E1 component	198	18592	21423	NP_792020	0
3-demethylubiquinone-9 3-methyltransferase	90	21990	22688	NP_791567	6.53304e-120
3-octaprenyl-4-hydroxybenzoate carboxy-lyase	275	10203	8737	NP_794972	0
3-octaprenyl-4-hydroxybenzoate carboxy-lyase, putative	92	14022	14651	NP_790577	1.74745e-105
4-hydroxybenzoate polyprenyl transferase	142	16362	17252	NP_795200	2.66156e-154
chorismate-pyruvate lyase	142	15802	16362	ZP_03396691	1.85864e-82
geranyltranstransferase	66	3869	4756	NP_790546	8.32797e-140
octylprenyl diphosphate synthase	129	11765	10788	NP_790643	0
ubiquinone biosynthesis protein UbiB	93	36661	38280	NP_794883	0
ubiquinone/menaquinone biosynthesis methlytransferase UbiE	93	35271	36041	NP_794881	3.92005e-135
ubiquinone/menaquinone biosynthesis methyltransferase ubie	150	7574	6951	ZP_05635931	7.35464e-99
Molybdopterin
molybdenum cofactor biosynthesis protein A	86	19344	20342	ZP_03399040	0
molybdenum cofactor biosynthesis protein B	201	1016	477	NP_792168	4.9576e-85
molybdenum cofactor biosynthesis protein C	248	5029	4544	NP_791077	7.15305e-65
molybdenum cofactor biosynthesis protein D	248	4547	4302	NP_791078	3.27295e-25
molybdenum cofactor biosynthesis protein E	248	4299	3853	NP_791079	4.61204e-68
molybdopterin biosynthesis protein MoeA	126	18404	775	NP_792169	4.30763e-124
molybdopterin biosynthesis protein MoeA	201	470	22808	ZP_03398647	2.25825e-67
molybdopterin biosynthesis protein MoeB	193	7809	8588	ZP_03395371	1.51649e-126
molybdopterin-guanine dinucleotide biosynthesis protein A	201	1158	1697	NP_792167	1.21201e-80
Panthothenate and coenzyme A
2-(5&apos;&apos;-triphosphoribosyl)-3&apos;-dephosphocoenzyme-A synthase	87	37673	38548	NP_794818	3.70731e-140
3-methyl-2-oxobutanoate hydroxymethyltransferase	411	3685	2885	ZP_03398279	1.77824e-136
dephospho-CoA kinase	165	7674	8297	NP_790762	1.01861e-98
pantetheine-phosphate adenylyltransferase	105	14550	14071	NP_790266	7.28965e-73
pantoate--beta-alanine ligase	411	2888	2037	NP_790799	8.43517e-148
phosphopantothenoylcysteine decarboxylase/phosphopantothenate--cysteine ligase	123	5488	6696	ZP_03398811	0
Pyridoxine
D-erythrose 4-phosphate dehydrogenase	1	4172	3129	ZP_03395987	0
erythronate-4-phosphate dehydrogenase	41	11382	12524	NP_791842	0
pyridoxal kinase	96	13452	12586	NP_795245	2.05561e-151
pyridoxal phosphate biosynthetic protein PdxA	27	20645	21634	NP_790399	0
pyridoxal phosphate biosynthetic protein PdxJ	133	10276	9536	ZP_03399235	4.70886e-122
pyridoxal phosphate-dependent deaminase, putative	150	19412	18414	NP_794910	0
pyridoxamine 5&apos;-phosphate oxidase	62	100	747	NP_793877	1.26801e-108
Riboflavin, FMN and FAD
3,4-dihydroxy-2-butanone 4-phosphate synthase/GTP cyclohydrolase II	66	11217	10126	ZP_03397422	0
3,4-dihydroxy-2-butanone 4-phosphate synthase/GTP cyclohydrolase II	108	9110	10225	ZP_03398117	0
6,7-dimethyl-8-ribityllumazine synthase	66	9996	9520	NP_790540	9.41236e-70
GTP cyclohydrolase II	66	7909	7292	NP_790543	4.67859e-103
riboflavin biosynthesis protein RibD	66	13081	11945	NP_790537	0
riboflavin biosynthesis protein RibF	223	18412	17486	ZP_03399184	1.17452e-163
riboflavin synthase subunit beta	461	608	96	YP_275662	3.58354e-80
riboflavin synthase, alpha subunit	66	11897	11235	ZP_03397421	2.34666e-108
Glutathione and analogs
gamma-glutamyltranspeptidase	129	2506	4233	NP_790634	0
glutamate--cysteine ligase	36	3856	2252	ZP_03399155	0
glutathione reductase	112	1485	127	NP_792904	0
glutathione synthetase	109	29366	28431	NP_794768	0
Thiamine
Glycine oxidase ThiO	223	6162	5059	ZP_07003493	0
phosphomethylpyrimidine kinase, putative	47	15606	14959	NP_794532	3.98745e-99
thiamin biosynthesis protein ThiC	2	1963	3852	ZP_03396039	0
thiamin biosynthesis protein ThiI	36	39782	41236	NP_790209	0
thiamine biosynthesis lipoprotein, putative	41	72565	73548	NP_791928	1.27852e-165
thiamine biosynthesis protein ThiS	105	29311	29511	NP_790282	2.8561e-15
thiamine monophosphate kinase	66	9009	8044	NP_790542	4.00383e-154
thiamine-phosphate pyrophosphorylase	47	14935	14318	NP_794533	1.6935e-97
thiazole biosynthesis protein ThiG	105	29563	30357	NP_790283	5.9722e-137
Pyridine nucleotides
inorganic polyphosphate/ATP-NAD kinase	166	21309	20419	NP_793567	7.29614e-157
L-aspartate oxidase	79	9426	11042	NP_793986	0
NH(3)-dependent NAD(+) synthetase	28	14927	15754	NP_794655	5.09469e-143
nicotinamide mononucleotide transporter PnuC, putative	197	3287	2724	NP_792934	1.66633e-85
nicotinamide-nucleotide adenylyltransferase, putative	197	2727	2191	NP_792935	2.45962e-77
nicotinate (nicotinamide) nucleotide adenylyltransferase	88	1495	2202	NP_794562	7.21029e-111
nicotinate phosphoribosyltransferase	28	13677	14900	ZP_03396091	0
nicotinate-nucleotide pyrophosphorylase	18	3318	2470	ZP_03398294	3.95652e-145
pyrazinamidase/nicotinamidase	69	33606	32956	ZP_03398237	2.11562e-109
quinolinate synthetase	70	9793	10851	ZP_03397808	0
Other
1-deoxy-D-xylulose 5-phosphate reductoisomerase	83	46315	45125	NP_791365	0
1-hydroxy-2-methyl-2-(E)-butenyl 4-diphosphate synthase	81	22986	24095	NP_791260	0
2C-methyl-D-erythritol 2,4-cyclodiphosphate	83	21870	21397	NP_791385	1.8901e-68
4-diphosphocytidyl-2C-methyl-D-erythritol kinase	193	2061	1207	NP_790939	3.01925e-145
4-diphosphocytidyl-2C-methyl-D-erythritol synthase	83	25692	24982	NP_791381	2.82306e-116
6-pyruvoyl tetrahydrobiopterin synthase, putative	122	35532	35888	NP_793213	8.16124e-49
Cobalamin (vitamin B12) biosynthesis CbiG protein	121	8467	8820	ZP_03397933	7.07846e-35
cysteine sulfinate desulfinase	83	59385	60590	NP_791352	0
deoxyxylulose-5-phosphate synthase	66	4919	6814	NP_790545	0
enhancing lycopene biosynthesis protein 2	420	2893	2225	ZP_03399570	3.13539e-109
L-ectoine synthase	190	5632	5246	YP_233444	9.26237e-56
L-lysine 6-monooxygenase	80	14773	16056	ZP_03398840	0
L-lysine 6-monooxygenase	103	2377	1055	ZP_03399712	0
Orn/DAP/Arg decarboxylase 2:Orn/DAP/Arg decarboxylase 2	175	15475	16683	ZP_03395089	0
ornithine/DAP/arginine decarboxylase family decarboxylase 2	89	37396	38559	ZP_04589883	0
precorrin-8X methylmutase	199	4688	5314	YP_237484	5.46554e-100
pterin-4-alpha-carbinolamine dehydratase	61	19211	19612	NP_791645	2.35389e-49
rrf2 family protein	81	13945	14406	NP_791248	3.75559e-70
sufE protein	83	60587	60994	NP_791351	2.68705e-54
type IV pilus biogenesis protein	223	12138	12638	NP_790657	2.89697e-73
undecaprenyl diphosphate synthase	83	47882	47127	NP_791363	2.18222e-130
Siderophores
2,4-diaminobutyrate 4-transaminase	8	839	333	NP_791958	1.74878e-76
2,4-diaminobutyrate 4-transaminase	212	4695	42	NP_791958	8.27157e-163
achromobactin biosynthetic protein AcsC	175	18108	19961	ZP_03395087	0
achromobactin biosynthetic protein AcsD	175	13698	15482	ZP_03395090	0
IucA/IucC	175	20739	22622	ZP_03395085	0
response regulator	45	1450	986	NP_791950	3.68075e-67
response regulator receiver	206	1550	1918	YP_233884	4.04957e-46
Cell Envelope
Surface structures
CDP-glucose-4,6-dehydratase	141	13138	12056	ZP_06478880	0
chaperone protein PapD	117	1092	1847	NP_792050	1.90103e-105
filamentous hemagglutinin, intein-containing, putative	74	7	15183	NP_793014	0
filamentous hemagglutinin, intein-containing, putative	553	359	407	NP_793014	1.19708e-42
Fimbrial biogenesis outer membrane usher protein	455	18	242	ZP_03396485	1.36294e-19
Fimbrial biogenesis outer membrane usher protein	76	2262	37581	ZP_03396485	0
fimbrial protein	37	11490	10954	YP_774723	3.98302e-26
fimbrial protein pilin	223	6616	6191	ZP_06495751	1.21603e-37
fimbrial protein, putative	117	4446	5567	NP_792048	1.83647e-143
Fimbrial usher protein	37	10052	7515	ZP_04614439	0
glucose-1-phosphate thymidylyltransferase	141	2050	2931	ZP_06457691	6.06639e-154
Gram-negative pili assembly chaperone	37	6156	5404	ZP_04621658	3.13453e-32
ImpA, N-terminal	182	28000	29088	ZP_06493032	0
ImpA-like	163	15692	16792	YP_349130	1.38453e-93
outer membrane usher protein fimD	117	1934	4399	ZP_03396300	0
pili assembly chaperone	76	3239	2487	ZP_03396486	1.59108e-126
pillin, putative	223	12006	11524	ZP_04590316	1.60572e-67
prepilin	50	24274	25641	ZP_03400193	0
type 4 fimbriae expression regulatory protein pilR	110	51713	53053	ZP_03399166	0
Type 4 fimbrial assembly protein pilC	165	5586	6803	ZP_07003591	0
type 4 fimbrial biogenesis protein PilX	223	10246	9812	ZP_07003490	4.85636e-50
type 4 fimbrial biogenesis protein PilY1	223	9825	6628	ZP_07003491	0
type IV pilus assembly protein PilW	223	11022	10315	ZP_06495747	4.49693e-98
type IV pilus biogenesis protein	474	1155	2939	NP_790169	0
type IV pilus biogenesis protein PilB	165	3889	5583	YP_273102	0
type IV pilus biogenesis protein PilJ	109	31055	33097	NP_794764	0
type IV pilus biogenesis protein PilM	93	14735	13671	ZP_03397579	0
type IV pilus biogenesis protein PilN	93	13671	13045	NP_794863	1.72171e-84
type IV pilus biogenesis protein PilO	93	13048	12425	NP_794862	7.04799e-102
type IV pilus biogenesis protein PilP	93	12413	11901	NP_794861	3.33771e-77
type IV pilus biogenesis protein PilQ	93	11853	9748	NP_794860	0
type IV pilus biogenesis protein PilZ	269	5902	5546	NP_793598	3.60279e-49
type IV pilus prepilin peptidase PilD	165	6919	7677	ZP_03398319	1.65883e-126
type IV pilus protein	50	18229	19488	ZP_03400199	0
type IV pilus protein PilI	109	30472	31011	ZP_03399599	1.69024e-84
type IV pilus response regulator PilG	109	29635	30045	NP_794767	3.73005e-60
type IV pilus response regulator PilH	109	30092	30457	NP_794766	2.01898e-50
type VI secretion system Vgr family protein	137	31592	33415	YP_001668990	0
Byosinthesis and degradation of murein sacculus and peptidoglycan
aerotaxis receptor	41	6797	5232	NP_791837	0
alanine racemase, catabolic	184	18946	17873	NP_789962	0
alginate biosynthesis protein AlgZ/FimS	168	8474	7392	NP_789985	0
beta-hexosaminidase	204	10184	11167	ZP_03397173	0
D-alanine--D-alanine ligase	239	5550	4591	ZP_03394716	0
D-alanine--D-alanine ligase	276	6929	5838	ZP_03398962	0
D-alanyl-D-alanine carboxypeptidase	436	2707	4173	NP_792133	0
D-alanyl-D-alanine carboxypeptidase	88	8479	9639	NP_794555	0
glutamate racemase	193	8581	9408	NP_790946	1.97356e-137
levansucrase	209	19562	20617	NP_792124	0
levansucrase (Beta-D-fructofuranosyl transferase)(sucrose 6-fructosyl transferase)	341	242	7	YP_272150	3.11138e-125
levansucrase (Beta-D-fructofuranosyl transferase)(sucrose 6-fructosyl transferase)	132	18375	17953	YP_272150	7.6941e-64
levansucrase	209	19370	19558	NP_792124	2.00456e-14
monofunctional biosynthetic peptidoglycan transglycosylase	105	28741	28031	ZP_03395942	3.08383e-117
muramoyltetrapeptide carboxypeptidase, putative	41	21213	22148	ZP_06459365	7.70779e-141
penicillin-binding protein	441	2488	140	ZP_03396166	0
penicillin-binding protein	88	3155	5050	ZP_03396186	0
penicillin-binding protein	93	14942	17386	ZP_03397578	0
penicillin-binding protein	239	16261	14531	NP_794168	0
penicillin-binding protein	177	10225	7979	NP_790816	0
penicillin-binding protein	86	28707	26785	NP_792321	0
penicillin-binding protein 7	54	2971	2036	NP_792488	0
peptidoglycan-associated lipoprotein	157	4747	4247	NP_793735	3.09336e-77
periplasmic glucan biosynthesis protein	31	13229	15784	NP_794892	0
periplasmic glucan biosynthesis protein, putative	96	35055	36674	NP_795266	0
phosphoglucosamine mutase	161	17454	18722	NP_794248	0
phospho-N-acetylmuramoyl-pentapeptide-transferase	239	11705	10623	NP_794165	0
response regulator receiver:CheW-like protein	144	8463	7549	ZP_06460709	1.47433e-161
rod shape-determining protein MreB	118	38319	37282	NP_794226	0
rod shape-determining protein MreC	118	37051	35972	NP_794225	0
rod shape-determining protein MreD	118	35979	35488	NP_794224	1.30281e-72
rod-shape-determining protein RodA	88	5040	6185	NP_794558	0
soluble lytic murein transglycosylase	463	1991	63	ZP_03397158	0
UDP-N-acetylenolpyruvoylglucosamine reductase	14	11096	12115	NP_793614	0
UDP-N-acetylglucosamine 1-carboxyvinyltransferase	118	10725	9460	NP_794195	0
UDP-N-acetylglucosamine--N-acetylmuramyl-(pentapeptide) pyrophosphoryl-undecaprenol N-acetylglucosamine transferase	239	8070	7000	NP_794162	0
UDP-N-acetylmuramate--L-alanine ligase	239	7007	5547	YP_276229	0
UDP-N-acetylmuramoylalanyl-D-glutamate--2,6-diaminopimelate ligase	239	14531	13068	ZP_03394723	0
UDP-N-acetylmuramoylalanyl-D-glutamyl-2,6-diaminopimelate--D-alanyl-D-alanyl ligase	239	13063	11705	NP_794166	0
Byosinthesis and degradation of surface polysaccharides and lipopolysaccharides
2-dehydro-3-deoxyphosphooctonate aldolase	83	28444	27599	NP_791378	6.21134e-149
3-deoxy-D-manno-octulosonate cytidylyltransferase	14	10297	11061	NP_793615	1.08722e-128
3-deoxy-D-manno-octulosonic-acid transferase	119	22254	23513	NP_794711	0
acyl-[acyl-carrier-protein]--UDP-N-acetylglucosamine O-acyltransferase	83	39032	38256	ZP_03397269	1.47665e-133
ADP-heptose--LPS heptosyltransferase II	94	7221	8255	ZP_03396015	0
alginate biosynthesis protein Alg44	248	12833	14005	NP_791071	0
alginate biosynthesis protein Alg8	248	11311	12792	NP_791072	0
alginate biosynthesis protein AlgA	248	24866	26317	ZP_05641474	0
alginate biosynthesis protein AlgE	248	15417	16898	NP_791069	0
alginate biosynthesis protein AlgF	248	24079	24747	NP_791063	9.04153e-111
alginate biosynthesis protein AlgG	248	16925	18535	NP_791068	0
alginate biosynthesis protein AlgI	248	21324	22880	NP_791065	0
alginate biosynthesis protein AlgJ	248	22891	24066	ZP_03395258	0
alginate biosynthesis protein AlgK	248	14008	15420	NP_791070	0
alginate biosynthesis protein AlgX	248	18550	19989	NP_791067	0
alginate biosynthesis regulatory protein AlgR	168	7395	6649	NP_789986	5.90023e-124
alginate lyase	248	19998	21134	ZP_03395256	0
alginate regulatory protein AlgR3	15	43797	42799	YP_233166	3.24798e-39
capsular polysaccharide biosynthesis protein	91	5628	4540	ZP_03399478	0
capsular polysaccharide biosynthesis protein	91	7143	6889	NP_793229	2.21713e-23
capsular polysaccharide biosynthesis protein	91	6882	5734	NP_793229	0
capsular polysaccharide biosynthesis protein PslA	60	4982	6418	ZP_03397151	0
carbamoyltransferase family protein	119	6277	8034	NP_794725	0
cell morphology protein	140	35733	34597	ZP_03395446	0
cellulose synthase operon protein C	140	28871	28437	ZP_06479022	2.94332e-49
cellulose synthase operon protein C	140	28429	26591	NP_790866	0
cellulose synthase, catalytic subunit	140	34600	32414	ZP_03395445	0
cyclic di-GMP binding protein WssC, putative	140	32257	30143	NP_790864	0
dTDP-4-dehydrorhamnose 3,5-epimerase	182	10957	11502	NP_795124	1.20425e-86
dTDP-4-dehydrorhamnose reductase	141	1136	2041	YP_273240	3.02957e-148
dTDP-glucose 4,6-dehydratase	182	9755	10876	NP_795123	0
dTDP-glucose 4,6-dehydratase	141	90	1139	YP_273241	0
exopolysaccharide biosythesis protein PslE	60	8816	10807	ZP_03397148	0
exopolysaccharide production protein ExoZ	201	18274	17204	ZP_03398665	0
GDP-mannose 4,6-dehydratase	141	19966	20997	YP_273225	0
GDP-mannose 6-dehydrogenase AlgD	248	9892	11208	NP_791073	0
glucan biosynthesis protein D	466	1244	2639	ZP_05638427	0
glucan biosynthesis protein D	45	108	425	ZP_04586187	8.46012e-32
glucan biosynthesis protein G	31	11383	13212	YP_233485	0
glucose-1-phosphate cytidylyltransferase	141	10245	9478	YP_273233	1.04084e-119
glycosyl hydrolase, family 13	112	17296	20079	ZP_03398550	0
glycosyl transferase, group 1	141	15863	13356	ZP_06461940	0
glycosyl transferase, group 1	291	1762	32	ZP_06499328	0
glycosyl transferase, group 1	527	282	73	ZP_06499328	2.6973e-09
glycosyl transferase, group 1	141	22008	23120	YP_234010	0
glycosyl transferase, group 1	478	1857	1708	ZP_06499328	8.51898e-06
glycosyl transferase, group 1 family protein	71	21897	20686	NP_791006	0
glycosyl transferase, group 1 family protein	91	10879	9641	NP_793226	0
glycosyl transferase, group 1 family protein	91	9565	8456	NP_793227	0
glycosyl transferase, group 1 family protein	91	8385	7156	NP_793228	0
glycosyl transferase, group 1 family protein	119	8018	9148	ZP_03396024	0
glycosyl transferase, group 1 family protein PslF	60	10807	11985	ZP_03397147	0
glycosyl transferase, group 1 family protein PslH	60	13304	14521	ZP_03397145	0
glycosyl transferase, group 1 family protein PslI	60	14512	15612	NP_793316	0
glycosyl transferase, group 2 family protein	278	3768	1324	YP_273247	0
glycosyl transferase, group 2 family protein	144	16224	19745	NP_791741	0
glycosyl transferase, group 2 family protein	97	21414	24320	NP_791770	0
glycosyl transferase, group 2 family protein	91	16169	15087	NP_793221	0
glycosyl transferase, group 2 family protein	141	11217	10255	YP_273232	0
glycosyl transferase, group 2 family protein	97	17696	21271	ZP_03395721	0
glycosyl transferase, group 2 family protein	197	9906	9274	ZP_03398556	2.43291e-100
glycosyl transferase, group 2 family protein	126	865	1791	ZP_03398646	4.15298e-166
glycosyl transferase, group 2 family protein	87	29816	29082	ZP_05637579	4.04145e-116
glycosyl transferase, group 2 family protein	125	5635	6519	NP_791157	5.85657e-153
glycosyl transferase, group 4 family protein	90	5870	4854	NP_791580	1.31043e-157
lipid A biosynthesis lauroyl acyltransferase	277	946	83	YP_272328	3.5129e-151
lipid A biosynthesis lauroyl acyltransferase	191	5247	4315	NP_793643	7.7583e-165
lipid A disaccharide synthase	83	38253	37111	ZP_03397270	0
lipopolysaccharide ABC export system, permease protein	141	19433	18639	YP_273226	6.61632e-111
lipopolysaccharide biosynthesis protein	66	22993	22124	ZP_03397407	1.48179e-151
lipopolysaccharide biosynthesis protein RfaE	119	17344	18756	NP_794716	0
lipopolysaccharide biosynthesis protein, putative	443	242	120	NP_790553	4.35347
lipopolysaccharide biosynthesis protein, putative	94	11980	12741	NP_794731	6.19673e-127
lipopolysaccharide core biosynthesis protein WaaG	94	9322	10443	ZP_03396017	0
lipopolysaccharide core biosynthesis protein WaaP	94	10443	11249	NP_794733	1.78874e-138
lipopolysaccharide core biosynthesis protein, putative	94	11249	11983	NP_794732	1.47394e-125
lipopolysaccharide heptosyltransferase	94	8258	9322	NP_794735	0
mannose-1-phosphate guanylyltransferase/mannose-6-phosphate isomerase	234	6775	8082	YP_273256	0
mannose-1-phosphate guanylyltransferase/mannose-6-phosphate isomerase PslB	60	6418	7875	ZP_03397150	0
mannuronan C-5-epimerase	146	3453	52	ZP_03400275	0
membrane-bound lytic murein transglycosylase B	88	6203	7210	NP_794557	0
membrane-bound lytic murein transglycosylase D	254	11894	10560	ZP_03396425	0
membrane-bound lytic murein transglycosylase D	271	20774	19326	NP_793489	0
MltA domain protein	140	37219	36017	ZP_03395447	0
N-acetylmuramoyl-L-alanine amidase, family 2	36	16630	15851	NP_790188	2.53731e-135
N-acetylmuramoyl-L-alanine amidase, family 3	155	34680	33271	NP_794678	0
N-acetylmuramoyl-L-alanine amidase, family 3	96	19001	17805	NP_795252	0
nucleotide sugar epimerase/dehydratase WbpM	90	4693	2759	NP_791581	0
pectin lyase	106	56061	57332	ZP_03398375	0
phosphoheptose isomerase	239	22214	22807	NP_794175	1.19209e-95
polygalacturonase	70	9394	7796	ZP_03397807	0
polysaccharide biosynthesis protein, putative	91	17705	16173	NP_793220	0
polysaccharide deacetylase	248	8130	6931	YP_234159	0
polysaccharide deacetylase family protein	26	10713	11531	ZP_03395125	1.25589e-134
polysaccharide deacetylase family protein	183	1679	2608	ZP_03397034	0
serine protease, MucD	79	6471	5032	NP_793982	0
sigma factor algU regulatory protein MucB	79	7713	6757	ZP_03399243	9.7877e-151
tetraacyldisaccharide 4&apos;-kinas	14	9102	10097	NP_793617	0
Tetraacyldisaccharide-1-P 4&apos;&apos;&apos;&apos;-kinase	14	10115	10300	ZP_03397904	1.94605e-12
transcriptional regulator AlgQ	168	1380	907	NP_789993	1.17336e-72
transglycosylase, SLT family	56	8744	10165	ZP_03396274	0
tyrosine-protein kinase	91	14776	12530	ZP_03399486	0
UDP-2,3-diacylglucosamine hydrolase	283	13878	14624	NP_793519	6.30385e-125
UDP-3-0-acyl N-acetylglucosamine deacetylase	239	1059	148	NP_794156	1.07667e-160
UDP-3-O-[3-hydroxymyristoyl] glucosamine N-acyltransferase	83	40634	39579	NP_791369	0
UDP-4-amino-4-deoxy-L-arabinose--oxoglutarate aminotransferase	17	4436	3288	ZP_07004979	0
UDP-glucose 4-epimerase, putative	90	6687	5863	NP_791579	2.36822e-142
UDP-glucose 6-dehydrogenase	278	1324	158	ZP_06499326	0
UDP-glucose 6-dehydrogenase	327	12265	10871	ZP_03395054	0
UDP-N-acetylglucosamine 2-epimerase	192	10874	12124	NP_791028	0
UDP-N-acetylglucosamine pyrophosphorylase	84	50297	51619	ZP_03396604	0
UDP-N-acetylmuramate:L-alanyl-gamma-D-glutamyl-meso-diaminopimelate ligase	92	12676	14025	NP_790576	0
UDP-N-acetylmuramoylalanine--D-glutamate ligase	239	10617	9271	NP_794164	0
UTP-glucose-1-phosphate uridylyltransferase	112	2428	1589	NP_792905	2.21536e-147
Other
ampE protein	208	9992	9156	ZP_03398290	1.85192e-138
bacillolysin	121	32289	33323	ZP_06493982	0
bmp family protein	71	9313	10404	NP_790993	0
bmp family protein	125	35567	34458	ZP_03396441	0
bmp family protein	308	187	1281	NP_790606	0
inner membrane protein, 60 kDa	84	34915	36603	ZP_03396588	0
integral membrane protein	106	11136	10156	ZP_03398412	2.46585e-154
iron-regulated protein A, putative	268	4952	3588	NP_794121	0
lipoprotein	37	28320	28988	ZP_03398754	5.92992e-100
lipoprotein	116	16168	16422	ZP_03398069	1.39251e-13
lipoprotein	456	17	51	ZP_03396168	0
lipoprotein	57	1128	886	ZP_03398138	3.17988e-21
lipoprotein	77	15682	16074	ZP_03397072	9.55115e-39
lipoprotein	86	20902	20369	ZP_03399041	1.78846e-86
lipoprotein	91	22782	22468	ZP_03399493	9.65331e-41
lipoprotein	106	1822	2223	ZP_03398418	3.59301e-58
lipoprotein	149	3227	4090	ZP_03397736	9.01858e-151
lipoprotein	152	13472	12927	ZP_03399995	1.9061e-85
lipoprotein	173	2298	3362	ZP_03398448	0
lipoprotein	166	10313	9564	ZP_03396912	7.01115e-121
lipoprotein	173	809	2236	ZP_03398447	0
lipoprotein	232	363	52	ZP_03400012	6.07016e-42
lipoprotein	264	691	840	ZP_03395858	2.3365e-08
lipoprotein	484	2260	1982	ZP_03399312	1.07218e-18
lipoprotein Blc	31	619	41	ZP_03397541	3.17632e-93
lipoprotein LppL	23	1404	1550	ZP_04586294	1.04396e-05
lipoprotein NlpD, putative	83	18722	17856	NP_791389	5.11149e-147
lipoprotein PslD	60	8022	8798	NP_793311	2.15077e-131
lipoprotein SlyB, putative	62	895	1359	NP_793876	2.19544e-65
lipoprotein, NLPA family	73	901	119	ZP_03399967	1.02284e-130
lipoprotein, putative	41	25885	26271	NP_791856	6.58843e-51
lipoprotein, putative	42	1301	252	NP_792042	0
lipoprotein, putative	66	19715	20239	NP_790527	1.00119e-82
lipoprotein, putative	68	7425	7907	NP_792888	4.13068e-60
lipoprotein, putative	69	48144	46993	NP_793065	0
lipoprotein, putative	86	30279	30587	NP_792318	9.70808e-39
lipoprotein, putative	87	20123	19641	NP_794838	7.39686e-65
lipoprotein, putative	123	19146	19883	NP_789930	5.60032e-128
lipoprotein, putative	125	41910	41683	NP_791195	0.0423475
lipoprotein, putative	134	4373	4711	NP_790421	3.32342e-44
lipoprotein, putative	173	3379	4476	NP_794124	0
lipoprotein, putative	490	364	44	NP_791330	5.58768e-38
lipoprotein, putative	577	59	2416	NP_794579	0
lipoprotein, putative	442	3114	63	NP_794579	8.75971e-61
lipoprotein, putative	239	19847	21661	NP_794173	0
lipoprotein, putative	239	22870	23382	NP_794176	3.03453e-78
lipoprotein, putative	47	1957	1352	NP_794547	3.40407e-95
lipoprotein, putative	233	3845	4546	NP_792574	6.39868e-117
lipoprotein, putative	192	8572	8904	NP_791033	4.17852e-40
lipoprotein, putative	107	9269	8451	NP_790978	1.72046e-142
lipoprotein, putative	176	607	26	NP_790972	5.66969e-92
lipoprotein, putative	1	1596	1270	NP_790238	1.0865e-42
lipoprotein, putative	1	1916	1683	NP_790237	3.92066e-24
lipoprotein, putative	53	11489	12184	NP_794692	1.01278e-112
lipoprotein, putative	55	451	173	NP_792068	7.39597e-32
lipoprotein, putative	259	385	125	NP_792028	1.83225e-24
lipoprotein, putative	198	8774	9127	NP_792009	1.49557e-44
lipoprotein, putative	490	1257	361	NP_791329	2.60107e-151
lipoprotein, putative	185	2337	1369	NP_793753	1.56473e-159
lipoprotein, putative	66	13728	14177	NP_790535	6.98026e-63
lipoprotein, putative	92	14632	14928	NP_790578	3.60421e-23
lipoprotein, putative	70	16218	17336	NP_793718	0
lipoprotein, putative	121	36826	37449	NP_792969	2.19666e-94
lipoprotein, putative	122	35008	34703	NP_793165	2.10504e-36
lipoprotein, putative	322	16873	17373	NP_790733	1.54305e-75
lipoprotein, putative	126	17976	18311	NP_792191	1.08049e-34
lipoprotein, putative	126	10041	10265	NP_792182	2.52639e-20
lipoprotein, putative	133	7335	7727	NP_793972	6.97976e-55
lipoprotein, putative	91	2692	2967	NP_793233	1.61346e-29
lipoprotein, putative	329	2543	1863	NP_793874	7.27898e-94
lipoprotein, putative	513	253	1059	NP_793581	1.38914e-105
lipoprotein, putative	269	2865	2260	NP_793594	2.17632e-96
lipoprotein, putative	201	1771	1995	NP_792166	1.55669e-21
lipoprotein, putative	31	877	623	NP_794900	1.16484e-27
membrane protein	5	4249	2669	ZP_03397827	0
membrane protein	38	12190	11570	ZP_03396714	6.15618e-93
membrane protein	41	69490	70752	ZP_03395504	0
membrane protein	59	2439	3401	ZP_03396113	0
membrane protein	59	1839	877	ZP_03396111	8.56065e-146
membrane protein	69	54941	53856	ZP_03398255	0
membrane protein	87	25617	23254	ZP_03397607	0
membrane protein	87	23257	22085	ZP_03397606	0
membrane protein	96	36978	38276	ZP_03396626	0
membrane protein	99	30325	29198	ZP_03396527	0
membrane protein	118	13348	12551	ZP_03394755	2.74975e-132
membrane protein	119	13232	14407	ZP_03396029	0
membrane protein	121	30690	30340	ZP_03397951	1.49611e-27
membrane protein	122	30754	29690	ZP_03398154	0
membrane protein	129	9951	10715	ZP_03399193	1.33251e-117
membrane protein	143	16984	18486	ZP_03397976	0
membrane protein	160	8189	6906	ZP_03394928	0
membrane protein	162	9581	10393	ZP_03397193	9.71893e-135
membrane protein	181	794	1300	ZP_03395311	5.21937e-82
membrane protein	184	13619	14431	ZP_03398790	1.03172e-120
membrane protein	209	7789	8613	ZP_03396233	2.33647e-131
membrane protein	214	3724	2498	ZP_03398051	0
membrane protein	217	2091	3656	ZP_03395280	0
membrane protein	269	4422	3769	ZP_03399785	1.54957e-100
membrane protein	276	8351	8785	ZP_03398959	1.08825e-62
membrane protein	337	8147	5505	ZP_03397310	0
membrane protein	430	13182	14090	ZP_03397028	1.98402e-143
membrane protein	217	4989	5903	NP_791046	5.77955e-140
membrane protein PslJ	60	15612	17027	ZP_03397143	0
membrane protein PslK	60	17861	19276	NP_793319	0
membrane protein TctA	79	17794	19308	ZP_03399255	0
membrane protein TctB, putative	79	17334	17792	NP_793994	1.03695e-63
membrane protein, MarC family	145	23279	23884	NP_794603	3.17157e-81
membrane protein, PerM family	70	12812	13882	NP_793722	0
membrane protein, putative	268	3385	2501	ZP_07006602	1.86047e-108
membrane protein, TerC family	57	839	90	ZP_03398139	1.98395e-117
membrane protein, TerC family	86	2549	981	ZP_03399024	0
membrane protein, TIGR01666	137	4023	6185	NP_794742	0
MltA-interacting protein	65	5744	5556	ZP_03398093	1.74048e-12
MltA-interacting protein	65	5555	4995	ZP_03398093	4.89116e-83
MVIN-like protein	223	20031	18535	ZP_03399185	0
OmpA family protein	412	6593	7555	ZP_03399504	5.24511e-123
OmpA family protein	98	11727	10372	NP_792552	0
ompA family protein	71	14066	14755	NP_790996	2.55817e-115
ompA family protein	198	9124	9939	NP_792010	6.44271e-139
ompA family protein	83	85116	85898	NP_791331	2.82741e-134
OmpA/MotB	182	26491	27231	ZP_06479251	2.14568e-99
osmotically-inducible lipoprotein OsmE, putative	59	374	36	NP_794637	4.81138e-47
outer membrane lipoprotein OmlA	161	486	139	ZP_03394818	8.47076e-46
outer membrane lipoprotein OprI	139	18196	18447	NP_792091	4.73494e-24
outer membrane protein	90	41325	42608	NP_791545	0
outer membrane protein OmpH, putative	83	41140	40637	NP_791368	8.91729e-75
outer membrane protein OmpW	66	20343	21029	NP_790526	3.65561e-114
outer membrane protein P1, putative	322	15425	16693	NP_790732	0
peptidase	229	6246	5032	ZP_03398589	0
putative ammonia monooxygenase	79	19301	20335	ZP_04587157	1.04949e-159
putative lipoprotein	15	29521	29156	ZP_04590086	9.07592e-46
putative lipoprotein	41	54722	55195	ZP_02909730	1205.57
putative lipoprotein	92	21182	20544	YP_276760	1.8388e-85
putative lipoprotein	164	5131	4415	YP_272571	1.98948e-111
putative lipoprotein	271	1006	719	ZP_06500302	7.16274e-30
putative lipoprotein	121	23279	23758	ZP_06460368	1.21656e-61
putative lipoprotein	92	20514	19951	ZP_04586013	9.37523e-84
putative lipoprotein	89	20695	20342	ZP_05636178	6.02324e-45
putative membrane protein	181	7422	6853	ZP_07003828	3.70788e-87
putative signal peptide protein	327	6193	5750	YP_285506	2.5119e-27
RlpA family lipoprotein	88	7345	8238	YP_276520	2.04186e-159
rplA family protein	161	39022	38654	ZP_03394785	6.80006e-50
vacJ lipoprotein, putative	444	3081	2380	NP_791937	3.8687e-119
Cellular processes
Cell division
cell division inhibitor, putative	204	8441	7971	NP_793291	8.89199e-66
cell division protein FtsA	239	3694	2447	NP_794158	0
cell division protein FtsH	161	14598	16502	ZP_03394805	0
cell division protein FtsK	227	29639	27675	NP_793132	0
cell division protein FtsK	578	380	2631	NP_793132	1.69518e-59
cell division protein FtsL, putative	239	16551	16258	NP_794169	1.0869e-34
cell division protein FtsQ, putative	239	4587	3718	NP_794159	4.27553e-151
cell division protein FtsW	239	9274	8060	NP_794163	0
cell division protein FtsZ	239	2359	1172	YP_237165	0
cell division protein ZipA, putative	156	10788	11654	NP_793431	5.19148e-150
cell division topological specificity factor MinE	191	7149	7403	NP_793646	8.34299e-28
cell filamentation protein Fic	96	21940	22524	ZP_05639704	1.3665e-67
chromosome segregation SMC protein	156	7048	10536	ZP_03397042	0
filamentation induced by cAMP protein Fic	81	42929	43579	YP_003003103	1.44021e-54
filamentation induced by cAMP protein Fic	87	6405	7586	YP_001953073	6.86819e-54
filamentation induced by cAMP protein Fic	459	298	1452	YP_001266028	0
GTP-binding protein Era	79	1027	125	ZP_03399237	1.25973e-161
intracellular septation	61	28880	29476	ZP_03396799	2.47709e-97
maf protein	118	35420	34818	NP_794223	6.39787e-87
maf protein	269	14984	15562	NP_793610	1.08733e-78
membrane protein	87	32045	31500	ZP_03397614	5.41193e-83
ParA family protein	84	41185	41976	NP_795326	8.3421e-137
ParA family protein	87	34354	35133	ZP_03397619	3.48395e-135
ParA family protein	218	31169	32263	ZP_03398999	0
ParA family protein	136	17793	18581	NP_791809	1.07283e-134
ParB family protein	84	41986	42858	NP_795325	1.58914e-136
septum formation inhibitor	191	5368	6108	ZP_03397877	4.08614e-122
Septum formation initiator	83	25984	25706	ZP_03397278	4.55984e-31
septum site-determining protein MinD	191	6337	7149	NP_793645	7.15422e-131
Chemotaxis and motility
aerotaxis receptor	64	21613	23178	ZP_03397676	0
chemoreceptor glutamine deamidase CheD	206	7476	8009	ZP_06457224	2.90426e-70
chemotaxis motA protein	136	16113	16853	NP_791807	1.71625e-121
chemotaxis motB protein	51	9533	10558	NP_794685	0
Chemotaxis phosphatase, CheZ	136	11813	12598	ZP_03395686	1.13807e-134
chemotaxis protein CheV, putative	455	4629	3781	NP_791150	4.67369e-146
chemotaxis protein CheV, putative	60	1869	943	NP_793304	1.54638e-163
chemotaxis protein CheW	136	19602	20081	NP_791811	7.92627e-72
chemotaxis protein CheW	206	6121	6660	NP_790750	2.4407e-83
chemotaxis protein CheY	136	11407	11793	ZP_05638936	8.31508e-54
chemotaxis protein methyltransferase CheR	39	22964	24238	ZP_03397217	0
chemotaxis protein methyltransferase CheR	100	16146	16967	ZP_03395211	1.00652e-145
Chemotaxis protein methyltransferase CheR	125	26275	27393	ZP_07003974	0
chemotaxis protein methyltransferase CheR	206	6670	7479	NP_790749	2.14697e-138
chemotaxis protein methyltransferase CheR	144	7482	6670	NP_791751	4.2805e-143
chemotaxis sensor histidine kinase CheA	206	2282	4384	NP_790752	0
chemotaxis sensor histidine kinase CheA	136	12632	14896	ZP_06461964	0
flagellar basal body rod modification protein	97	4708	5397	YP_275564	1.10587e-100
flagellar basal body rod protein FlgB	97	3841	4248	ZP_06499922	7.30271e-59
flagellar basal body rod protein FlgG	97	9959	10747	YP_236545	1.45166e-127
flagellar basal-body rod protein FlgC	97	4252	4692	NP_791757	2.13839e-63
flagellar basal-body rod protein FlgF	97	9172	9912	NP_791762	8.0947e-124
flagellar biosynthesis protein FlhA	136	6011	8140	NP_791799	0
flagellar biosynthesis protein FlhF	136	8152	9480	NP_791800	0
flagellar biosynthesis protein FliR	136	3720	4496	ZP_05638942	2.74021e-125
flagellar biosynthetic protein FlhB	136	4498	5634	NP_791798	0
flagellar biosynthetic protein FliP	136	2657	3409	NP_791795	4.56066e-120
flagellar biosynthetic protein FliQ	136	3435	3704	NP_791796	1.20385e-27
flagellar hook protein FlgE	97	6936	8696	NP_791760	0
flagellar hook protein FlgE	97	5423	6748	YP_275563	0
flagellar hook-associated protein FlgK	97	13941	16001	NP_791767	0
flagellar hook-associated protein FlgL	97	16015	17607	YP_275554	0
flagellar hook-associated protein FliD	63	7371	6892	ZP_03395716	1.49613e-67
Flagellar hook-associated protein fliD	97	27258	19	ZP_07005882	5.14255e-150
flagellar hook-basal body complex protein FliE	63	1359	1078	NP_791780	4.3589e-33
flagellar hook-length control protein FliK	253	1597	185	ZP_03395701	0
flagellar L-ring protein FlgH	97	10832	11545	NP_791764	1.23306e-117
flagellar motor protein MotA	51	8753	9529	YP_272856	2.01131e-132
flagellar motor switch protein FliM	136	728	1696	NP_791792	0
flagellar motor switch protein FliN	136	1758	2216	NP_791793	4.69095e-66
flagellar motor switch protein G	253	7821	6820	ZP_04587696	0
flagellar M-ring protein FliF	253	8512	7829	NP_791781	6.70702e-115
flagellar M-ring protein FliF	63	1062	7355	NP_791781	0
flagellar P-ring protein Flgl	97	11559	12668	NP_791765	0
flagellar protein FliJ, putative	253	4631	4182	NP_791785	1.19959e-65
flagellar protein FliL, putative	136	215	718	NP_791791	1.78184e-75
flagellar protein FliL, putative	73	13517	13110	NP_794961	1.82952e-56
flagellar protein FliO	136	2217	2657	NP_791794	2.56031e-61
flagellar protein FliS	63	6766	6377	NP_791775	6.72108e-55
flagellar protein, putative	144	8566	9312	NP_791749	3.99293e-119
flagellin	97	25861	26709	ZP_03395718	5.02767e-131
flagellin FlaG, putative	97	26782	27174	NP_791773	6.56131e-53
flagellum-specific ATP synthase FliI	253	5996	4638	NP_791784	0
histidine kinase, HAMP region: chemotaxis sensory transducer	50	35928	37547	YP_234579	0
methyl-accepting chemotaxis protein	111	10355	8715	ZP_03395461	0
methyl-accepting chemotaxis protein	140	8697	10619	YP_273214	0
methyl-accepting chemotaxis protein	465	2336	1233	NP_692046	0.000627393816774453
methyl-accepting chemotaxis protein	39	20801	22423	NP_791319	0
methyl-accepting chemotaxis protein	49	2587	602	ZP_03399085	0
methyl-accepting chemotaxis protein	56	7631	6156	ZP_03396276	0
methyl-accepting chemotaxis protein	69	39603	41231	NP_793074	0
methyl-accepting chemotaxis protein	69	50836	52461	NP_793062	0
methyl-accepting chemotaxis protein	82	10046	11671	ZP_03398769	0
Methyl-accepting chemotaxis protein	86	7680	6157	ZP_07005357	0
methyl-accepting chemotaxis protein	86	9135	8092	ZP_03399030	0
Methyl-accepting chemotaxis protein	86	9710	9177	ZP_07005358	4.30004e-69
methyl-accepting chemotaxis protein	86	24642	22681	ZP_03399045	0
methyl-accepting chemotaxis protein	111	18557	20182	NP_790834	0
methyl-accepting chemotaxis protein	111	6722	5409	NP_790846	0
methyl-accepting chemotaxis protein	113	23845	22205	ZP_03397106	0
methyl-accepting chemotaxis protein	113	18947	20575	ZP_03397109	0
methyl-accepting chemotaxis protein	114	11388	9772	NP_793473	0
methyl-accepting chemotaxis protein	116	17148	19073	ZP_03398071	0
methyl-accepting chemotaxis protein	122	32592	30913	NP_793162	0
methyl-accepting chemotaxis protein	125	11199	9952	ZP_03396468	0
methyl-accepting chemotaxis protein	140	8338	6458	ZP_03395411	0
methyl-accepting chemotaxis protein	141	25252	23186	ZP_03395399	0
methyl-accepting chemotaxis protein	154	14556	16181	NP_794294	0
methyl-accepting chemotaxis protein	155	23562	21628	ZP_03396076	0
methyl-accepting chemotaxis protein	163	19619	17679	ZP_03399345	0
methyl-accepting chemotaxis protein	184	2657	681	ZP_03399824	0
methyl-accepting chemotaxis protein	202	1705	80	NP_790315	0
methyl-accepting chemotaxis protein	205	7976	9865	NP_792292	0
methyl-accepting chemotaxis protein	206	326	1540	ZP_03398326	0
methyl-accepting chemotaxis protein	206	4415	6070	ZP_03398330	0
methyl-accepting chemotaxis protein	210	2416	386	NP_795278	0
methyl-accepting chemotaxis protein	238	4734	6245	ZP_03399679	0
methyl-accepting chemotaxis protein	297	28	432	NP_794890	4.84232e-51
methyl-accepting chemotaxis protein	297	635	2578	NP_794891	0
methyl-accepting chemotaxis protein	404	184	2181	ZP_03398002	0
Methyl-accepting chemotaxis protein	408	8777	7158	ZP_07004897	0
methyl-accepting chemotaxis protein	430	6810	8738	ZP_03397021	0
methyl-accepting chemotaxis protein	430	3188	1983	ZP_03397016	0
methyl-accepting chemotaxis protein	484	1668	322	ZP_03399313	0
methyl-accepting chemotaxis protein	516	493	152	ZP_04587848	2.09688e-46
methyl-accepting chemotaxis protein	125	9958	9551	NP_791161	5.06903e-52
methyl-accepting chemotaxis protein	93	41453	46	NP_794890	0
methyl-accepting chemotaxis protein	132	1079	18369	ZP_04587848	6.67555e-147
methyl-accepting chemotaxis protein	430	1963	1556	ZP_04591134	1.15688e-54
methyl-accepting chemotaxis protein	446	181	1905	NP_795277	0
methyl-accepting chemotaxis protein	210	207	76	NP_795277	5.87707
methyl-accepting chemotaxis protein	205	1383	3179	NP_792287	0
methyl-accepting chemotaxis protein	131	5118	6719	NP_793260	0
methyl-accepting chemotaxis protein, putative	154	5221	3917	NP_794284	0
motB protein	136	16860	17747	NP_791808	6.45567e-155
protein-glutamate methylesterase CheB	136	14947	16113	NP_791806	0
protein-glutamate methylesterase CheB	206	8035	9048	NP_790747	0
protein-glutamate methylesterase, putative	100	16964	17578	NP_792520	4.39999e-97
sodium-type flagellar protein MotY, putative	218	21559	22464	NP_793917	2.3702e-160
twitching motility protein	109	20598	21632	NP_794778	0
twitching motility protein	344	1500	331	NP_792828	0
Conjugation
conjugal transfer protein	434	4574	3765	ZP_05639797	1.77516e-132
conjugal transfer protein	434	3778	2408	ZP_06482522	0
mobC protein	132	4854	4576	NP_808620	4.30239e-30
mobilization protein MobB, putative	132	5811	6071	NP_808686	7.92326e-37
pili assembly chaperone	37	10824	10129	YP_774722	9.34841e-30
Pilin glycosylation enzyme	165	3198	1801	ZP_07003593	0
prepilin	50	22821	23342	YP_234600	2.15373e-73
pre-pilin leader sequence	223	11534	11019	ZP_06458137	4.98261e-55
relaxase/mobilization nuclease MobA, putative	132	6082	8037	ZP_06461231	0
Detoxification
alkyl hydroperoxide reductase, subunit C	566	3533	4096	NP_792900	4.52603e-93
alkyl hydroperoxide reductase, subunit F	566	4222	5784	NP_792899	0
antioxidant, AhpC/Tsa family	493	764	126	NP_795048	7.54715e-107
arsenate reductase	571	725	372	NP_791512	1.61407e-45
arsenical pump membrane protein	166	25958	25092	ZP_03396895	1.41541e-143
arsenical pump membrane protein	453	493	1838	NP_793572	1.13426e-58
beta-lactamase domain-containing protein	437	4577	3822	ZP_06494051	3.12947e-124
catalase	113	25363	26868	ZP_03397104	0
catalase	164	2064	4214	NP_794994	0
catalase/peroxidase HPI	154	1570	3840	ZP_03394839	0
copper resistance protein A	35	20585	22333	NP_793685	0
copper resistance protein B	35	22345	23220	ZP_03397835	1.11236e-148
copper-translocating P-type ATPase	136	27415	24944	NP_791819	0
copper-translocating P-type ATPase	290	2621	4819	NP_790597	0
cyanate hydratase	144	5603	5136	ZP_03395735	3.07492e-69
glutathione peroxidase	71	18955	19443	ZP_06499203	1.85782e-70
glutathione peroxidase family protein	152	695	141	YP_275832	1.5506e-88
glutathione peroxidase family protein	194	3218	3703	NP_791606	1.7198e-74
metal ion efflux outer membrane protein, putative	274	6199	4973	NP_790226	0
metallo-beta-lactamase family protein	163	17422	16838	ZP_05640134	1.17057e-72
multicopper oxidase	81	54340	55713	ZP_06458902	0
organic hydroperoxide resistance protein	158	7381	7800	ZP_05636720	8.41702e-60
organic solvent tolerance protein	27	16565	19345	ZP_06480347	0
outer membrane protein	68	19827	18421	YP_274581	0
ParA family protein	417	1131	850	ZP_04588958	9.79053e-31
Paraquat-inducible protein A	121	34543	35157	ZP_03397958	7.01452e-100
Paraquat-inducible protein A	121	33917	34546	ZP_03397957	1.90826e-101
Protein involved in meta-pathway of phenol degradation	77	23529	24464	ZP_07005790	1.14496e-165
putative ParB-like protein	84	6737	7660	YP_002874803	3.22909e-71
superoxide dismutase, Cu-Zn	125	13810	14394	ZP_03396464	2.71689e-74
superoxide dismutase, Fe	268	8147	7566	NP_794118	5.36223e-96
superoxide dismutase, Mn	118	22284	21673	ZP_03394768	3.13147e-102
thiol peroxidase	98	20104	20604	NP_792558	6.55478e-77
thiopurine s-methyltransferase	301	987	1649	NP_791602	6.55825e-103
toluene tolerance protein, putative	118	12054	11404	NP_794198	3.5205e-108
toluene tolerance protein, putative	118	10987	10748	NP_794196	4.71574e-26
toluene tolerance protein, putative	119	15086	14448	NP_794718	1.40737e-112
DNA transformation
competence protein ComF, putative	147	7371	8105	NP_790342	1.70152e-119
competence protein, putative	90	2599	2261	NP_791582	1.85439e-34
DNA internalization-related competence protein ComEC/Rec2	14	5698	7914	NP_793620	0
DNA processing protein DprA, putative	15	8101	9216	NP_790034	0
Toxin production and resistance
AcrB/AcrD/AcrF family protein	223	1959	5048	NP_790667	0
AcrB/AcrD/AcrF family protein	69	25999	22964	NP_793085	0
AcrB/AcrD/AcrF family protein	150	3598	6699	NP_794922	0
AcrB/AcrD/AcrF family protein	98	25162	28281	ZP_03395170	0
AcrB/AcrD/AcrF family protein	76	6045	9149	ZP_03396490	0
AcrB/AcrD/AcrF family protein	85	13998	14798	ZP_03398042	9.91869e-120
AcrB/AcrD/AcrF family protein	106	28166	25032	ZP_03398397	0
AcrB/AcrD/AcrF family protein	85	11660	14020	NP_792401	0
beta-lactamase	322	3378	3220	NP_792638	0.000171599
beta-lactamase	207	12345	13499	ZP_03397092	0
coenzyme PQQ synthesis protein B	174	5434	4523	ZP_03395868	1.6745e-162
coenzyme PQQ synthesis protein C	174	4514	3759	NP_790359	7.68806e-132
coenzyme PQQ synthesis protein D	174	3762	3466	NP_790358	8.21899e-37
coenzyme PQQ synthesis protein E	174	3473	2304	ZP_03395871	0
coenzyme PQQ synthesis protein F	174	8069	5742	ZP_03395867	0
dimethyladenosine transferase	27	21631	22437	ZP_03395822	1.09333e-138
Drug resistance transporter EmrB/QacA subfamily	175	16680	18086	ZP_03395088	0
drug resistance transporter, Bcr/CflA family protein	290	1680	484	NP_790600	0
drug resistance transporter, EmrB/QacA family	211	27691	29229	NP_793521	0
drug resistance transporter, EmrB/QacA family	106	33380	31866	ZP_03398393	0
drug resistance transporter, EmrB/QacA family	105	5219	3807	NP_790256	0
fosmidomycin resistance protein	453	1728	493	NP_793573	0
Glycine amidinotransferase (L-arginine:glycine amidinotransferase) variant	240	2433	3533	ZP_07003557	0
macrolide ABC efflux protein	180	3473	1500	NP_791981	0
macrolide efflux protein, putative	240	204	1496	ZP_06460091	0
multidrug efflux RND membrane fusion protein MexE	566	15523	14279	NP_792891	0
multidrug efflux RND transporter MexF	566	14266	11075	NP_792892	0
multidrug resistance protein	211	26456	27664	ZP_03396955	0
multidrug resistance protein	119	22164	21832	NP_794712	7.36937e-40
multidrug resistance protein NorM, putative	184	3915	5297	NP_789974	0
multidrug resistance protein, AcrA/AcrE family	85	10466	11626	ZP_03398043	0
multidrug RND efflux transporter, permease protein MdtB	98	22055	25165	ZP_03395171	0
multiple antibiotic resistance protein MarR, putative	211	25877	26365	NP_793523	3.55956e-72
mutlidrug resistance protein	121	17650	16850	ZP_03397939	6.62089e-120
mutlidrug resistance protein, putative	121	18081	17647	NP_792949	3.94227e-40
N-acetyl-anhydromuramyl-L-alanine amidase AmpD	208	10556	10008	NP_790789	1.50967e-89
Orf29	414	1424	1176	ZP_04588975	2.17408e-20
penicillin amidase family protein	180	4839	7160	NP_791983	0
penicillin amidase family protein	3	2522	48	ZP_03399013	0
penicillin amidase family protein	222	5504	6067	ZP_03400087	2.50433e-90
penicillin amidase family protein	222	3681	5468	ZP_03400087	0
phosphinothricin N-acetyltransferase	69	3349	3888	NP_793104	7.60034e-79
phosphinothricin N-acetyltransferase, putative	59	11044	10502	NP_794626	1.77107e-84
pmbA protein	118	26365	25007	NP_794217	0
prevent-host-death protein	21	11242	10997	YP_236900	1.76774e-20
Secretion protein HlyD	98	20757	22058	ZP_03395172	0
stability cassette protein, putative	40	14255	13965	NP_795114	3.00029e-20
stability cassette protein, putative	40	14484	14245	NP_795115	1.02548e-22
tabtoxin resistance protein	59	10491	9958	NP_794627	2.0199e-85
tellurium resistance protein	18	1293	52	ZP_03398296	0
tellurium resistance protein TerA	20	8965	535	NP_790780	1.79696e-81
tellurium resistance protein TerA	483	125	658	ZP_03398301	3.30273e-87
tellurium resistance protein TerB	483	710	1159	NP_790781	2.97857e-65
tellurium resistance protein TerC	483	1186	2220	NP_790782	0
tellurium resistance protein TerD	483	2248	2823	NP_790783	7.51276e-92
tellurium resistance protein TerZ	20	8375	8968	NP_790779	1.00681e-95
toluene tolerance ABC transporter, ATP-binding protein, putative	118	14157	13348	NP_794201	7.32197e-138
undecaprenol kinase, putative	197	3566	4396	NP_792933	1.39719e-140
Pathogenesis
alginate biosynthesis transcriptional regulatory protein AlgB	36	11808	13154	NP_790184	0
alkylhydroperoxidase AhpD domain protein	167	2590	2003	ZP_03395109	5.39284e-92
amidase family protein	471	7987	6614	NP_793965	0
BNR repeat-containing glycosyl hydrolase	99	13227	21008	ZP_05641419	0
dyp-type peroxidase family protein	207	16962	18284	NP_793377	0
filamentous hemagglutinin	34	8962	163	ZP_03397994	0
FlhB domain protein	77	6878	6555	NP_793413	6.19977e-41
glutathione S-transferase domain protein	227	21519	22517	NP_793126	0
hemolysin activator protein, HlyB family	34	7309	8208	NP_793015	4.20081e-159
hemolysin-type calcium-binding region	278	7822	6362	ZP_06499319	0
HNH endonuclease:S-type Pyocin	275	498	1856	ZP_03399950	0
indoleacetate-lysine ligase	200	3312	4499	NP_790220	0
outer-membrane type III secretion protein HrcC	254	2901	802	NP_791216	0
peptide synthase	212	35	4531	ZP_04586199	0
peptidoglycan hydrolase FlgJ	97	12679	13929	NP_791766	0
putative type III secretion system component	65	20391	20975	ZP_07005145	1.86776e-72
pyoverdine biosynthesis regulatory gene, putative	229	6560	7537	NP_791968	3.46937e-165
pyoverdine chromophore precursor synthetase	45	8158	16728	ZP_03398599	0
pyoverdine sidechain peptide synthetase I, epsilon-Lys module	229	7728	11138	ZP_04586212	0
pyoverdine sidechain peptide synthetase II, D-Asp-L-Thr component	229	11135	19063	NP_791970	0
pyoverdine sidechain peptide synthetase III, L-Thr-L-Ser component	249	7452	6733	ZP_03398585	3.74907e-116
pyoverdine sidechain peptide synthetase III, L-Thr-L-Ser component	262	2009	2012	ZP_03398585	0
pyoverdine sidechain peptide synthetase III, L-Thr-L-Ser component	347	219	184	ZP_06460424	4.25921e-68
pyoverdine sidechain peptide synthetase III, L-Thr-L-Ser component	229	19078	17	ZP_03398585	0
pyoverdine sidechain peptide synthetase IV, D-Asp-L-Ser component	249	6731	7467	ZP_03398584	0
pyoverdine sidechain peptide synthetase IV, D-Asp-L-Ser component	228	1669	14	NP_791972	0
pyoverdine synthetase, thioesterase component	45	7295	8053	ZP_03398600	4.70737e-125
sensor histidine kinase/response regulator GacS	232	3715	962	ZP_03400010	0
sensor protein PilS	110	50115	51710	ZP_03399165	0
transcriptional regulator FleQ	63	5877	4402	NP_791777	0
type III chaperone protein ShcA	319	1003	713	NP_795083	2.39796e-40
type III chaperone protein ShcN	125	42187	42666	NP_791196	2.68452e-47
type III chaperone ShcS2	89	20865	21338	NP_794340	1.17041e-52
type III effector AvrB4-1	489	743	1705	ZP_06460903	0
type III effector avrD1	186	16935	16000	ZP_03400273	1.33359e-157
type III effector HopA1	78	5788	5369	NP_795084	1.40186e-55
type III effector HopA1	319	668	75	NP_795084	2.34669e-90
type III effector HopAA1-1	125	45252	46556	NP_791199	0
type III effector HopAA1-2	260	620	33	NP_794461	4.28044e-83
type III effector HopAA1-2	323	91	846	NP_794461	2.58301e-124
type III effector hopAG1	206	14692	12797	ZP_03398338	0
type III effector hopAH1	206	12198	11431	ZP_03398337	2.28358e-129
type III effector HopAH2-1	69	38653	37829	NP_793075	1.27092e-124
type III effector hopAH2-2	69	37293	36043	ZP_03398239	0
type III effector hopS2	89	21353	21883	Q87WG2	2e-89
type III effector hopAW	582	2304	1645	Q48B65	1e-122
type III effector hopAZ	156	17407	16754	ADQ74894	7.5505e-77
type III effector hopAI1	206	11264	10461	ZP_03398336	2.99752e-132
type III effector HopAM1-1	70	20024	19503	NP_790858	7.56376e-83
type III effector HopAN1	109	4404	3115	ZP_04586622	0
type III effector HopAU1	260	1061	3505	YP_272154	0
type III effector hopAY1	499	90	818	ADQ74893	1e-123
type III effector hopBB1	315	1230	1940	ADQ74896	2e-141
type III effector hopD1	186	8660	7266	ZP_03400316	0
type III effector HopF2	501	1220	96	ZP_06482577	1.68226e-15
type III effector hopH1	25	2369	1716	ZP_03400339	6e-125
type III effector HopI1	512	674	928	NP_794511	5.52812e-102
type III effector HopI1	563	301	560	ZP_06458776	1.29212e-38
type III effector HopM1	125	48713	13	ZP_05641297	1.25462e-148
type III effector HopM1	254	3	18196	ZP_04588438	3.79171e-120
type III effector HopN1	125	42680	43732	NP_791197	0
type III effector hopR1	24	2993	8701	ZP_03398356	0
type III effector hopV1	37	31552	31076	YP_274552	7e-70
type III avrF	254	18068	17676	ZP_07004006	6.53664e-52
type III effector HopQ1-1	186	5806	7149	NP_790716	0
type III hopAE1	236	3019	269	ZP_03394909	0
type III hopAS1	202	10080	6313	ZP_03395902	0
HopAJ2 protein	500	1380	43	NP_794551	0
HopJ1 protein	181	4619	4278	NP_791011	1.7486e-42
type III hopAV1	415	987	3425	YP_272174	0
type III hopAC1	119	5976	76	ZP_07232813	0
type III hopZ2-like	25	3864	2824	ABK13722	3.27013e-73
type III effector hopY1	178	3243	2383	ZP_03398835	7.5355e-09
type III effector HopZ3	210	13941	15164	YP_234313	2.31285e-155
type III effector protein AvrE1	254	12270	17675	NP_791204	0
type III effector protein AvrPto1-like	64	6296	6742	ZP_06459661	1.89004e-09
type III effector protein AvrRpm1	148	5104	5232	YP_233840	2.13684e-35
type III helper hrpA1	254	7491	7150	ZP_03396422	7.53277e-41
type III helper protein HopAK1	21	5815	4133	NP_793862	0
type III helper protein HopP1	108	1096	128	NP_792485	2.51411e-113
type III helper protein HrpK1	172	3477	1261	NP_791232	0
type III helper protein HrpZ1	254	7094	5991	NP_791209	1.99044e-151
type III secreted effector hopW1-1	24	577	1707	Q8RP17	1.30162e-165
type III secretion component, putative	65	23057	23650	ZP_04589248	2.4369e-75
type III secretion component, putative	65	21659	22438	ZP_04589250	9.2725e-117
type III secretion component, putative	65	22435	23064	ZP_05642004	7.17937e-66
type III secretion component, putative	65	23647	24975	ZP_06457332	0
type III secretion component, putative	65	16840	17679	ZP_06477956	1.43272e-126
type III secretion component, putative	65	17676	18989	ZP_06457341	0
type III secretion component, putative	65	25531	26601	ZP_06457330	6.58554e-115
type III secretion component, putative	65	27259	27528	ZP_06457328	7.63231e-17
type III secretion component, putative	65	28351	29397	ZP_06457326	0
type III secretion component, putative	65	27535	28350	YP_274733	1.19293e-114
type III secretion component, putative	65	15162	15500	YP_274715	1.26184e-29
type III secretion cytoplasmic ATPase HrcN	172	8686	10035	NP_791227	0
type III secretion protein HrcJ	254	5580	4774	NP_791211	7.96721e-137
type III secretion protein HrcQa	172	11057	11773	ZP_03396406	2.72857e-115
type III secretion protein HrcQb	172	11763	12164	ZP_03396407	5.26524e-35
type III secretion protein HrcR	172	12161	12814	NP_791222	1.52525e-97
type III secretion protein HrcS	172	12822	13088	NP_791221	2.35484e-28
type III secretion protein HrcT	172	13089	13883	NP_791220	5.88359e-130
type III secretion protein HrcU	172	13880	14959	NP_791219	0
type III secretion protein HrcV	172	5576	7663	NP_791229	0
type III secretion protein HrpB	254	5963	5589	NP_791210	1.39496e-50
type III secretion protein HrpD	254	4777	4247	ZP_03396418	3.01283e-74
type III secretion protein HrpE	254	4212	3631	NP_791213	1.33919e-74
type III secretion protein HrpF	254	3545	3321	NP_791214	2.98433e-21
type III secretion protein HrpG	254	3334	2903	NP_791215	3.19199e-63
type III secretion protein HrpJ	172	4494	5576	NP_791230	0
type III secretion protein HrpO	172	10038	10484	ZP_03396404	2.33082e-62
type III secretion protein HrpP	172	10491	11060	NP_791225	1.42782e-69
type III secretion protein HrpQ	172	7697	8689	NP_791228	0
type III secretion system inner membrane channel protein	65	15497	16789	ZP_07005142	0
type III secretion system protein	65	26598	27254	ZP_05641997	3.05057e-105
type III transcriptional regulator HrpR	254	9408	8539	ZP_03396424	4.20722e-149
type III transcriptional regulator HrpS	254	8493	7585	ZP_03396423	3.59494e-154
type IV pilus biogenesis protein PilF	81	21229	21987	NP_791258	7.87998e-116
VirB8	434	4869	4564	ZP_05639798	4.64652e-39
VirK	82	9837	9409	YP_235951	2.30435e-51
yersiniabactin non-ribosomal peptide synthetase	214	9759	3721	NP_792411	0
yersiniabactin polyketide/non-ribosomal peptide synthetase	507	39	22	NP_792409	0
yersiniabactin polyketide/non-ribosomal peptide synthetase	85	246	4505	ZP_03398050	0
yersiniabactin polyketide/non-ribosomal peptide synthetase	214	2511	9770	ZP_03398050	0
yersiniabactin synthetase, salycilate ligase component	85	6384	7952	ZP_03398047	0
yersiniabactin synthetase, thiazolinyl reductase component	85	4502	5584	NP_792408	0
yersiniabactin synthetase, thioesterase component	85	5589	6371	ZP_03398048	1.64667e-128
Adaptations to atypical conditions
bacteriophytochrome histidine kinase	38	8558	6321	NP_791725	0
betaine aldehyde dehydrogenase BADH	159	3553	2081	NP_790290	0
bis(5&apos;-nucleosyl)-tetraphosphatase, symmetrical	27	22931	23833	ZP_03395824	6.86088e-157
carbon starvation protein CstA	89	8592	10667	NP_794389	0
choline dehydrogenase	159	1940	234	ZP_03395931	0
cold shock domain family protein	447	350	138	NP_792192	9.68137e-19
cold shock domain-containing protein CspD	122	2990	3268	ZP_05639467	7.99731e-26
cold shock protein CapB	218	32613	32404	NP_793906	2.89767e-18
cold-shock protein, DNA-binding	99	27801	28013	ZP_04588336	2.08659e-17
Dps family protein	157	15466	14993	NP_793747	1.17302e-73
GTP pyrophosphokinase	232	6402	8645	ZP_03400007	0
guanosine-3,5-bis(diphosphate) 3-pyrophosphohydrolase	123	16580	18685	NP_789932	0
large-conductance mechanosensitive channel	89	6354	5908	YP_276450	1.84575e-61
osmotically inducible protein	15	28373	28804	NP_790011	8.26817e-61
stationary-phase survival protein SurE	83	20354	19605	NP_791387	1.0189e-120
stress protein	483	2861	3439	ZP_04590514	5.4227e-90
stringent starvation protein A	239	24491	23874	NP_794178	8.16408e-87
stringent starvation protein B	239	23856	23443	NP_794177	1.88991e-60
transcriptional regulator, putative	203	5651	4245	NP_792832	0
universal stress protein family	463	4636	4175	NP_793300	5.24353e-70
universal stress protein family	45	528	959	NP_791949	2.68051e-61
Biosynthesis of natural products
isochorismate pyruvate-lyase	85	7968	8288	NP_792405	1.40954e-40
isochorismate synthase	85	8285	9694	ZP_03398045	0
Other
bolA protein	90	32600	32307	NP_791558	1.43102e-35
filamentous hemagglutinin	130	3503	12337	YP_276675	0
FtsJ cell division protein	161	13754	14404	ZP_04587016	9.26718e-108
gas vesicle protein	5	7037	6555	ZP_03397825	1.9018e-71
Central internediary metabolism
Amino sugars
cytosolic long-chain acyl-CoA thioester hydrolase family protein	142	37139	37540	NP_795213	2.27201e-56
gluconolactonase	125	21420	22211	ZP_03396457	2.27045e-136
glucosamine--fructose-6-phosphate aminotransferase, isomerizing	445	1105	2940	NP_795313	0
One-carbon metabolism
S-adenosylmethionine synthetase	1	7618	8808	NP_790232	0
Posphorus compounds
alkylphosphonate utilization operon protein PhnA, putative	111	15429	15088	NP_790837	9.19485e-44
ATP-binding protein PhnN	495	217	783	ZP_03399415	3.89876e-88
bacterial luciferase family protein	15	28162	27161	NP_790012	0
exopolyphosphatase	420	8722	7220	NP_794980	0
inorganic pyrophosphatase	92	5915	5388	NP_790569	1.02133e-82
inorganic pyrophosphatase	50	45071	45616	NP_794366	1.7415e-88
PhnH protein	196	10128	10724	NP_792370	5.137e-85
phosphonate metabolism protein PhnG	196	9664	10128	NP_792369	3.55943e-61
phosphonate metabolism protein PhnI	196	10724	11803	NP_792371	0
phosphonate metabolism protein PhnJ	196	11800	12687	ZP_03399419	1.13722e-158
phosphonate metabolism protein PhnM	196	14248	34	ZP_03399416	0
phosphonate metabolism protein PhnM	495	89	217	ZP_06458697	0.0411529
phosphonate metabolism protein, PhnP	495	774	1523	NP_792377	1.03151e-124
polyphosphate kinase	420	5023	7233	NP_794981	0
transcriptional regulator PhnF	196	8930	9649	ZP_03399423	7.36952e-116
Polyamine biosynthesis
1-aminocyclopropane-1-carboxylate deaminase	430	12361	11345	NP_793449	0
1-aminocyclopropane-1-carboxylate deaminase, putative	321	5130	6074	NP_793576	2.2061e-148
bacteriophytochrome heme oxygenase BphO	38	9169	8555	NP_791724	4.81527e-83
biosynthetic arginine decarboxylase	169	2011	98	NP_794576	0
glutathione S-transferase	125	40137	40763	NP_791192	2.68764e-102
glutathione S-transferase family protein	66	287	1129	NP_790550	1.98404e-148
glutathione S-transferase family protein	215	1323	1946	NP_793628	1.31815e-101
glutathione S-transferase family protein	250	1732	1106	ZP_03394708	4.78111e-101
glutathione S-transferase family protein	41	25252	25854	NP_791855	1.27435e-98
glutathione S-transferase, putative	488	717	88	NP_790297	5.19605e-99
S-adenosylmethionine decarboxylase proenzyme	134	23835	24629	NP_790445	5.3985e-139
spermidine synthase	41	42150	43010	NP_791878	1.7441e-155
Sulfur metabolism
3&apos;(2&apos;),5&apos;-bisphosphate nucleotidase	182	16293	15451	ZP_03398914	3.30443e-144
adenylylsulfate kinase	210	3988	3371	NP_795281	1.30324e-105
alkanesulfonate monooxygenase	179	3826	4929	ZP_03396812	0
alkanesulfonate monooxygenase family protein	318	2511	1372	ZP_03399461	0
FMN reductase, NADH-dependent	91	4291	3710	ZP_03399477	8.53196e-81
phosphoadenosine phosphosulfate reductase	139	11568	12302	NP_792099	3.30726e-129
sulfatase	327	9063	7132	YP_350227	0
sulfate adenylate transferase, subunit 1/adenylylsulfate kinase	118	2124	226	ZP_03394742	0
sulfate adenylate transferase, subunit 2	118	3052	2135	NP_794187	1.20205e-167
Sulfate transporter/antisigma-factor antagonist STAS	206	1945	2235	ZP_06495888	2.01469e-27
sulfotransferase	99	12251	13087	ZP_05641414	4.55218e-143
sulfotransferase, putative	186	13928	12894	ZP_06459859	0
sulfur transfer protein SirA	41	11039	11293	ZP_05638540	2.63943e-26
sulphite reductase	452	2257	599	NP_792536	0
Nitrogen fixation
FixG-related protein	136	29378	27966	NP_791821	0
Nitrogen metabolism
[protein-pII] uridylyltransferase	83	52361	55057	NP_791357	0
nitrate reductase	209	14007	11287	ZP_03396229	0
nitric oxide dioxygenase	81	48968	50155	ZP_06477979	0
nitrite reductase [NAD(P)H], large subunit	19	12618	10057	NP_793045	0
nitrite reductase [NAD(P)H], small subunit	19	10057	9671	ZP_03398027	9.83085e-52
urea amidolyase-related protein	79	26396	91	NP_794004	0
urea amidolyase-related protein	339	35	5776	NP_794004	0
urease accessory protein	28	3612	4184	ZP_03396101	9.13979e-81
urease accessory protein UreD	58	10116	10973	ZP_03399372	9.94721e-142
urease accessory protein UreD	59	12308	11445	ZP_03396122	2.90876e-140
urease accessory protein UreE	28	1777	2277	NP_794642	2.40696e-79
urease accessory protein UreE, putative	58	5835	6275	NP_792227	1.78741e-63
urease accessory protein UreF	58	6272	7003	ZP_03399368	3.41093e-107
urease accessory protein UreF	28	2274	2948	NP_794643	1.30289e-104
urease accessory protein UreG	58	9457	10119	NP_792224	2.27424e-101
urease accessory protein UreG	28	2970	3587	NP_794644	1.80883e-102
urease subunit alpha	58	7718	9430	ZP_03399370	0
urease subunit alpha	59	9377	7677	ZP_04586793	0
urease subunit beta	59	9961	9656	YP_237503	2.63616e-38
urease subunit gamma	59	11357	11055	ZP_04586797	1.68696e-35
urease, beta/gamma subunit	58	7019	7714	NP_792225	1.00034e-112
Other
4-aminobutyrate aminotransferase	38	19632	20879	ZP_03396722	0
4-aminobutyrate aminotransferase	238	1263	2567	ZP_03399683	0
4-aminobutyrate aminotransferase	287	2627	3907	NP_790151	0
acid phosphatase	156	20561	18879	ZP_03397050	0
allophanate hydrolase	40	5303	6922	ZP_03398937	0
allophanate hydrolase subunit 1	219	6551	7234	ZP_04585750	2.58063e-71
arylesterase	66	25705	26523	ZP_03397404	3.80535e-138
carbonic anhydrase	125	15485	14766	NP_791167	1.65359e-119
carbonic anhydrase	420	846	106	ZP_03399568	3.09547e-130
carbonic anhydrase	111	20833	20195	NP_790833	3.22141e-108
carboxyphosphonoenolpyruvate phosphonomutase	81	32370	31501	ZP_03399621	1.46438e-133
diaminobutyrate--2-oxoglutarate aminotransferase	175	12359	13507	ZP_03395091	0
haloacid dehalogenase, type II	haloacid dehalogenase, type II	haloacid dehalogenase, type II	haloacid dehalogenase, type II	haloacid dehalogenase, type II	haloacid dehalogenase, type II	haloacid dehalogenase, type II	haloacid dehalogenase, type II	haloacid dehalogenase, type II	haloacid dehalogenase, type II	haloacid dehalogenase, type II	haloacid dehalogenase, type II	haloacid dehalogenase, type II	haloacid dehalogenase, type II	haloacid dehalogenase, type II	haloacid dehalogenase, type II	haloacid dehalogenase, type II	haloacid dehalogenase, type II	haloacid dehalogenase, type II	haloacid dehalogenase, type II	haloacid dehalogenase, type II	haloacid dehalogenase, type II	haloacid dehalogenase, type II	haloacid dehalogenase, type II	haloacid dehalogenase, type II	haloacid dehalogenase, type II	haloacid dehalogenase, type II	haloacid dehalogenase, type II	haloacid dehalogenase, type II	haloacid dehalogenase, type II	haloacid dehalogenase, type II	haloacid dehalogenase, type II	haloacid dehalogenase, type II	haloacid dehalogenase, type II	haloacid dehalogenase, type II	haloacid dehalogenase, type II	haloacid dehalogenase, type II	haloacid dehalogenase, type II	haloacid dehalogenase, type II	haloacid dehalogenase, type II	haloacid dehalogenase, type II	haloacid dehalogenase, type II	haloacid dehalogenase, type II	haloacid dehalogenase, type II	haloacid dehalogenase, type II	haloacid dehalogenase, type II	haloacid dehalogenase, type II	haloacid dehalogenase, type II	haloacid dehalogenase, type II	haloacid dehalogenase, type II
heme oxygenase	76	35999	36613	ZP_03396515	9.56262e-96
hydroxypyruvate isomerase	109	861	76	ZP_04586619	1.57942e-126
iron-binding protein IscA	81	16175	16498	NP_791251	2.02678e-41
iron-binding protein IscU	81	15746	16132	NP_791250	7.64501e-56
iron-uptake factor	89	41235	167	ZP_03394875	0
N-acyl-D-amino acid deacylase family protein	87	9107	7632	NP_794849	0
nitrilase, putative	277	7315	8172	NP_790047	1.17367e-146
ornithine acetyl transferase inhibitor	224	3455	6901	ZP_03400124	0
piperideine-6-carboxylate dehydrogenase	38	19367	17877	ZP_03396721	0
polyhydroxyalkanoate granule-associated protein PhaF	93	34258	33485	ZP_03397564	1.86674e-74
polyhydroxyalkanoate granule-associated protein PhaI	93	34742	34269	ZP_03397563	1.9087e-63
Tryptophan 2-monooxygenase	174	10812	9133	ZP_03395865	0
xenobiotic compound monooxygenase, DszA family	68	27942	26542	ZP_03398783	0
xenobiotic compound monooxygenase, DszA family, A subunit	36	29441	30766	ZP_03399132	0
xenobiotic reductase A	58	12129	11038	ZP_03399375	0
xenobiotic reductase, putative	39	10197	11303	NP_791315	0
DNA metabolism
DNA replication, recombination and repair
A/G-specific adenine glycosylase	78	7981	6914	NP_795073	0
Ada regulatory protein	207	14598	13492	NP_793374	0
ATP-dependent DNA helicase RecG	123	25152	27227	ZP_03398831	0
ATP-dependent DNA helicase RecQ	468	371	102	ZP_05876548	2.31124e-22
ATP-dependent DNA helicase RecQ	64	16011	18140	NP_791469	0
ATP-dependent DNA helicase Rep	184	7215	9191	ZP_03399828	0
ATP-dependent helicase HrpA	21	11391	15326	ZP_03399525	0
ATP-dependent helicase HrpB	581	8	199	ZP_06459536	6.41118e-100
ATP-dependent helicase HrpB	581	253	1185	ZP_06459536	6.41118e-100
ATP-dependent helicase, DinG family	412	2855	4999	NP_793881	0
Bacteriophage Mu P	134	11437	12546	ZP_03395790	0
bacteriophage N4 adsorption protein B	181	15741	14554	ZP_03395295	0
bacteriophage N4 adsorption protein B	192	14518	85	ZP_03395295	0
chromosomal replication initiator protein DnaA	84	33532	32003	ZP_03396584	0
chromosome initiation inhibitor	268	9038	9937	NP_794116	1.19376e-153
DEAD/DEAH box helicase	50	62889	65147	YP_234551	0
DEAD/DEAH box helicase domain-containing protein	227	13322	15523	ZP_06480220	0
deoxyribodipyrimidine photolyase	29	3660	2212	NP_790955	0
DNA alkylation damage repair protein AlkB	112	4193	4879	ZP_03398541	1.12922e-107
DNA gyrase, subunit A	90	19073	16287	NP_791570	0
DNA gyrase, subunit B	84	29730	27313	NP_789866	0
DNA helicase	50	12715	14667	ZP_07006398	0
DNA helicase II	96	6068	8251	ZP_03396653	0
DNA integration/recombination/invertion protein	567	6039	5899	ZP_00964352	0.29619
DNA ligase, ATP-dependent	213	1295	3010	NP_793896	0
DNA ligase, ATP-dependent, putative	318	3832	6387	NP_793244	0
DNA ligase, NAD-dependent	156	11782	14145	NP_793430	0
DNA ligase, NAD-dependent, putative	274	11219	9537	NP_790231	0
DNA methylase, putative	75	105	875	ZP_05292861	6.10983e-72
DNA mismatch repair protein MutL	155	33271	31328	ZP_03396068	0
DNA mismatch repair protein MutS	83	13055	15634	NP_793820	0
DNA polymerase I	36	24225	21460	NP_790194	0
DNA polymerase II	116	22726	25089	ZP_03398076	0
DNA polymerase III, alpha subunit	83	36377	32856	NP_791374	0
DNA polymerase III, alpha subunit, putative	26	2851	5946	NP_792600	0
DNA polymerase III, beta subunit	84	31964	30861	NP_789864	0
DNA polymerase III, chi subunit	99	32193	32621	NP_791100	1.67239e-62
DNA polymerase III, delta subunit	47	1310	273	ZP_03394995	0
DNA polymerase III, delta prime subunit	269	6923	5937	NP_793599	0
DNA polymerase III, epsilon subunit	271	23205	23984	ZP_03396990	1.87952e-134
DNA polymerase III, subunits gamma and tau	156	21554	23791	NP_793421	0
DNA polymerase IV	185	248	1333	ZP_03397311	0
DNA primase	27	34206	36164	NP_790385	0
DNA primase-like protein	263	8163	10865	ZP_06461503	0
DNA repair protein RadA	89	6549	7916	ZP_03394916	0
DNA repair protein RadC	123	5352	4678	NP_789945	1.87701e-111
DNA repair protein RecN	161	2918	1245	ZP_03394816	0
DNA repair protein RecO	133	11022	10339	NP_793976	4.13868e-111
DNA replication and repair protein RecF	84	30838	29735	NP_789865	0
DNA topoisomerase I	204	4365	6974	ZP_03397167	0
DNA topoisomerase III	50	53605	55626	YP_234561	0
DNA topoisomerase III	205	6692	4704	ZP_03399079	0
DNA topoisomerase III	270	1890	4540	ZP_06482777	0
DNA topoisomerase IV, A subunit	53	9051	11306	NP_794693	0
DNA topoisomerase IV, B subunit	53	5617	7521	NP_794696	0
DNA topoisomerase, type I, putative	103	14117	15172	NP_792773	0
DNA-3-methyladenine glycosidase I	277	1493	1008	ZP_03396574	1.91947e-81
DnaA family protein	152	15824	15120	NP_791528	9.54151e-118
DNA-binding heavy metal response regulator	274	6453	7127	NP_790227	9.31009e-113
DNA-binding protein	174	12823	13146	ZP_06496998	2.04252e-37
DNA-binding protein HU-beta	271	8524	8796	NP_793497	8.17298e-28
DNA-directed DNA polymerase	110	28879	27551	ZP_03400289	0
DNA-directed DNA polymerase	148	4310	3213	ZP_03400289	0
DNA-directed DNA polymerase	148	5740	5597	ZP_03400289	6.72711e-07
endonuclease III	218	27930	27292	NP_793910	3.68149e-108
endonuclease relaxase	567	2840	2989	ZP_07007564	0.000156689
endonuclease/exonuclease/phosphatase	138	1703	2845	ZP_04589944	0
excinuclease ABC, A subunit	66	43304	46138	NP_790501	0
excinuclease ABC, B subunit	180	9335	11350	ZP_03398570	0
excinuclease ABC, C subunit	37	1996	3753	NP_792818	0
exodeoxyribonuclease I	106	12048	13478	NP_794072	0
exodeoxyribonuclease III	98	12658	11846	NP_792553	1.48351e-143
exodeoxyribonuclease III, putative	123	12293	13072	NP_789938	3.9473e-136
exodeoxyribonuclease V, alpha subunit	187	7325	9418	ZP_03399215	0
exodeoxyribonuclease V, beta subunit	187	3636	7328	ZP_03399216	0
exodeoxyribonuclease V, gamma subunit	187	163	3639	ZP_03399217	0
exonuclease SbcC	211	5934	2290	ZP_03396929	0
exonuclease SbcD	211	7175	5931	NP_793539	0
exonuclease, putative	41	15810	15265	NP_791846	7.3629e-86
ferric uptake regulation protein	161	828	1166	YP_276329	5.1896e-44
formamidopyrimidine-DNA glycosylase	105	12468	13280	ZP_03395959	7.37542e-137
GIY-YIG nuclease superfamily protein	288	5608	5859	YP_258188	3.04978e-15
Holliday junction DNA helicase RuvA	157	10604	9996	NP_793742	7.81218e-97
Holliday junction DNA helicase RuvB	157	9995	8934	ZP_04588680	0
Holliday junction resolvase	157	11237	10713	ZP_03397323	4.64801e-81
inosine-uridine preferring nucleoside hydrolase	128	11293	12285	YP_274668	1.71258e-159
Integrase	141	26917	28308	ZP_07003726	0
Integrase	408	542	1096	ZP_07003726	1.29514e-47
integrase	505	683	2341	YP_025678	0
integrase catalytic region	244	1391	2050	YP_001789817	7.80812e-91
integrase catalytic subunit	498	35	1417	YP_001348399	1.89517e-77
integrase family protein	68	16030	15185	YP_001750820	5.97328e-106
integrase family protein	81	4614	3406	YP_001751196	6.62097e-122
integrase, catalytic region	425	1086	3098	ZP_05638324	3.08436e-69
integrase/recombinase XerC	23	4393	5292	NP_790073	9.05386e-158
integrase/recombinase XerD	162	5684	4788	ZP_03397199	2.40941e-156
integration host factor, alpha subunit	447	7970	8272	NP_792200	5.95361e-32
integration host factor, beta subunit	90	9433	9137	NP_791576	6.13749e-37
invertase recombinase-like protein	273	3663	3091	NP_644789	2.1536e-88
LexA repressor	26	221	811	NP_792597	1.11875e-91
LexA repressor	204	9059	8451	NP_793290	3.41806e-99
methylpurine-DNA glycosylase family protein	169	15125	14454	NP_794564	1.23278e-115
N-6 DNA methylase	84	27047	25446	ZP_02461468	6.32959e-144
NERD domain protein	304	10540	8045	ZP_06972076	3.10525e-21
NERD domain protein	405	559	3204	YP_003320108	6.96208e-19
NERD domain-containing protein	264	9269	9619	YP_001189512	3.27973e-25
Orf28	50	29834	29217	NP_940713	6.55499e-91
Orf28	132	8235	8080	ZP_06483057	0.000201699
PBSX family phage portal protein	263	4905	5696	ZP_06461511	4.81994e-129
Phage baseplate assembly protein V	134	12543	13055	ZP_03395789	4.66437e-75
Phage GP46	134	13052	13450	ZP_03395788	2.35918e-56
Phage integrase	261	1848	13	ZP_06482736	1.65557e-05
phage integrase family site specific recombinase	140	1771	761	NP_808665	0
phage integrase family site specific recombinase	198	2601	1117	YP_001171133	1.24188e-103
phage integrase family site specific recombinase	226	1442	2974	YP_260116	1.70411e-102
phage integrase family site specific recombinase	414	1765	2727	YP_272203	4.32268e-157
Phage integrase:Phage integrase, N-terminal SAM-like protein	50	35050	34709	ZP_05640930	1.31031e-30
Phage minor tail protein L	68	12365	12234	YP_235855	8.49179e-09
phage protein	263	5904	6032	ZP_06461510	0.0302222
Phage tail Collar	99	11872	11294	ZP_05641413	1.0078e-81
Phage tail sheath protein FI	81	50460	52040	ZP_07006290	0
Prophage CP4-57 regulatory	141	29516	29797	ZP_07003724	5.59624e-32
Prophage CP4-57 regulatory	246	2301	2582	ZP_07003724	3.54798e-22
prophage PSPPH01, chitinase family protein	134	17608	18153	ZP_03395782	3.28235e-81
prophage PSPPH01, DNA circulation protein	134	10021	11433	ZP_03395791	0
prophage PSPPH01, putative cellulase	134	2706	3131	ZP_05637173	4.81489e-55
prophage PSPPH05, site-specific recombinase phage integrase family protein	226	209	1417	YP_274981	7.5904e-158
prophage PSPPH06, DksA/TraR family C4-type zinc finger protein	101	17319	17107	ZP_06481900	1.38597e-18
prophage PSPPH06, lysis protein	101	16383	15904	ZP_06481903	5.97023e-72
prophage PSPPH06, major capsid protein P2 family	263	1768	746	ZP_06461514	0
prophage PSPPH06, putative head completion/stabilization protein	101	20337	19996	ZP_06481894	5.08618e-44
prophage PSPPH06, putative lysozyme	101	16907	16380	ZP_06481902	1.39032e-83
prophage PSPPH06, putative tail fiber protein	101	8505	8062	ZP_06481911	2.54809e-63
prophage PSPPH06, putative tail fiber protein	101	11106	8662	YP_277039	0
prophage PSPPH06, putative tail protein	101	19999	19556	ZP_06481895	4.16517e-66
prophage PSPPH06, putative tail sheath protein	101	18874	17762	YP_277050	0
prophage PSPPH06, putative tail tube protein	101	17654	17319	YP_277049	9.98603e-44
prophage PSPPH06, site-specific recombinase phage integrase family protein	440	4104	3115	ZP_06461499	0
prophage PSPPH06, TP901 family tail tape measure protein	101	15410	13119	YP_277043	0
prophage PSPPH06, virion morphogenesis protein	101	19566	18889	ZP_06481896	1.46506e-110
protein-glutamate methylesterase CheB	39	27299	28309	NP_791324	0
putative DNA repair protein ruvB	104	839	591	YP_001201905	4.20063e-16
putative DNA repair protein ruvB	326	1173	1190	YP_001201905	3.15124e-165
putative DNA repair protein ruvB	104	433	98	YP_001201905	1.20924e-16
putative helicase	84	1912	980	ZP_02382185	3.46307e-98
putative recombinase	84	5175	6740	YP_002874802	0
recA protein	83	11996	10932	NP_793795	0
recombination protein RecR	77	5931	6533	ZP_03397060	9.28626e-97
replicase	415	5780	7093	NP_114194	0
Replicative DNA helicase	50	2419	3768	ZP_07004174	0
replicative DNA helicase	155	11922	10528	NP_794662	0
resolvase	186	17545	17210	YP_272241	9.50392e-42
resolvase	505	476	616	ZP_04589962	0.000139060671778935
resolvase, putative	237	2560	1940	NP_808612	3.34099e-88
RulA protein	429	2841	3098	ZP_03395485	1.82166e-27
RulB protein	415	9616	9855	ZP_04589997	1.28422e-23
RulB protein	415	8213	8731	YP_272259	1.63902e-79
single-strand DNA-binding protein	50	10775	11224	ZP_03397785	4.77279e-39
single-stranded binding protein	415	7305	7619	ZP_06461638	1.42151e-29
single-stranded DNA-binding protein	66	41770	41201	NP_790503	5.57714e-74
single-stranded-DNA-specific exonuclease RecJ	39	8373	10082	ZP_03397209	0
site-specific recombinase, phage integrase family	25	257	1669	NP_790434	0
site-specific recombinase, phage integrase family	103	7787	6822	NP_792763	0
site-specific recombinase, phage integrase family	216	9869	11149	NP_792657	7.64943e-149
site-specific recombinase, phage integrase family	50	51947	50985	NP_794359	0
site-specific recombinase/DNA invertase	433	5858	5448	ZP_07004118	2.09924e-57
stability/partitioning determinant	582	1345	1497	YP_272185	70302.4
topoisomerase domain-containing protein	64	21349	21005	ZP_06458651	4.07686e-16
transcription-repair coupling factor	41	67677	64225	ZP_03395506	0
uracil-DNA glycosylase	79	21037	20345	NP_793997	2.45427e-119
UvrD/REP helicase	304	18210	16408	YP_002892806	3.06374e-115
UvrD/REP helicase family protein	221	7041	9533	ZP_03395144	0
Restriction/modification
restriction modification system DNA specificity domain protein	84	25456	24134	YP_003167099	3.34681e-85
type I fimbrial protein FimA	117	433	984	ZP_06461029	3.2052e-56
Type I restriction enzyme (modification subunit)	84	17012	18727	YP_195577	1.32162e-26
type I restriction-modification system, M subunit, putative	403	11439	10447	NP_789867	3.41409e-165
type I restriction-modification system, S subunit, EcoA family	403	10450	9131	NP_789868	1.40658e-128
Type I secretion membrane fusion protein, HlyD	227	4124	2787	ZP_03398203	0
Type I secretion system ATPase, PrtD	234	730	2448	ZP_06499317	0
type I site-specific deoxyribonuclease, HsdR family	403	8984	5700	NP_789870	0
type II and III secretion system family protein	122	11851	12603	ZP_03398169	2.16969e-121
type II and III secretion system protein	50	16395	18128	ZP_06461719	0
type II secretion system protein	50	21692	22783	ZP_03400196	0
type II secretion system protein E	50	23345	24277	ZP_03400194	9.45702e-144
type II secretion system protein E	50	20077	21702	ZP_03400197	0
type II secretion system protein E	69	9423	11093	YP_236221	0
type II/IV secretion system protein, putative	145	4638	5894	NP_794587	0
Degradation of DNA
deoxyribonuclease, TatD family	269	5531	4746	NP_793597	3.20165e-135
DNA/RNA non-specific endonuclease	205	1229	279	ZP_03399083	0
endonuclease I	126	9648	8947	NP_792180	2.59197e-119
exodeoxyribonuclease VII, large subunit	81	37014	35623	ZP_03399617	0
exodeoxyribonuclease VII, small subunit	66	3627	3872	NP_790547	4.45929e-23
Chromosome-associated proteins
DNA-binding protein HU family	142	14061	13786	ZP_03396694	1.09855e-31
DNA-binding protein HU family	288	8734	9015	NP_791096	1.33316e-30
Other
chromosome partitioning related protein	50	161	970	ZP_05637950	2.48759e-139
DNA-binding protein Fis	145	16870	17148	YP_237473	6.31169e-32
Energy metabolism
Aerobic
L-asparaginase I	142	46892	47896	NP_795225	0
NADH:flavin oxidoreductase/NADH oxidase	252	2759	4819	YP_237847	0
oxidoreductase	124	10673	11491	ZP_03399771	1.46994e-138
transcriptional activator Anr	136	21869	21234	NP_791814	3.86149e-103
Amino acids and amines
3-hydroxyisobutyrate dehydrogenase	170	3109	3999	ZP_03399204	1.32092e-152
3-hydroxyisobutyrate dehydrogenase family protein	280	9103	9993	ZP_04587609	2.04321e-144
4-hydroxyphenylpyruvate dioxygenase	60	33436	32345	NP_793333	0
4-hydroxyphenylpyruvate dioxygenase, putative	201	6691	4784	NP_792163	0
adenosylhomocysteinase	115	4708	3299	NP_794800	0
amine oxidase	87	47757	49619	ZP_06478817	0
amine oxidase, flavin-containing	37	30165	31049	NP_792804	2.54334e-152
amine oxidase, flavin-containing	231	3411	3142	ZP_03395364	7.1085e-33
amine oxidase, flavin-containing	29	1015	5729	NP_790952	0
amine oxidase, flavin-containing	255	1309	323	NP_790960	0
ARD/ARD&apos; family protein	41	36492	37037	ZP_03395625	1.70868e-88
arginine N-succinyltransferase, alpha subunit	61	6483	5452	NP_791657	0
arginine N-succinyltransferase, beta subunit	61	5388	4363	YP_275667	0
aspartate ammonia-lyase	142	43705	45129	NP_795223	0
beta-alanine--pyruvate aminotransferase	450	3107	1761	NP_790621	0
bifunctional putA protein	137	13714	17667	ZP_03396000	0
D-amino acid dehydrogenase, small subunit	184	20653	19352	NP_789960	0
ethanolamine ammonia-lyase, heavy subunit	92	10474	9080	NP_790574	0
ethanolamine ammonia-lyase, light subunit	92	9083	8220	NP_790573	7.51487e-147
flagellar assembly protein Flih	253	6804	5986	ZP_03395707	3.30307e-137
formamidase	125	32401	30692	ZP_05641328	0
formimidoylglutamase, putative	241	2502	3302	NP_795009	1.37256e-137
fumarylacetoacetase	60	29833	28538	NP_793330	0
glutaminase, putative	86	50482	49574	NP_792300	3.16468e-162
glycine cleavage system H protein	99	22942	23325	ZP_03396522	3.81241e-52
glycine cleavage system H protein	189	490	104	NP_790167	2.81463e-49
glycine cleavage system T protein	99	26272	27396	ZP_03396524	0
glycine cleavage system T protein	189	1616	534	NP_790166	0
glycine dehydrogenase	99	23336	26200	ZP_03396523	0
histidine ammonia-lyase	568	1710	163	NP_795006	0
histidine ammonia-lyase	568	3307	1766	ZP_03399549	0
histidine ammonia-lyase	87	28157	26871	NP_794831	0
histidine ammonia-lyase	87	26893	26627	NP_794831	2.47501e-29
homogentisate 1,2-dioxygenase	60	31137	29833	NP_793331	0
hydroxydechloroatrazine ethylaminohydrolase	153	9164	7809	ZP_03397496	0
imidazolonepropionase	241	1283	2488	ZP_03399546	0
L-serine dehydratase 1	266	2777	4153	ZP_03396727	0
maleylacetoacetate isomerase	60	34214	33579	ZP_03397128	2.36978e-85
methylmalonate-semialdehyde dehydrogenase	43	7225	5723	NP_793277	0
methylmalonate-semialdehyde dehydrogenase	170	1548	3074	NP_790629	0
methylmalonate-semialdehyde dehydrogenase	450	1667	174	NP_790622	0
phenylalanine-4-hydroxylase	61	18424	19221	NP_791646	5.62889e-136
sarcosine oxidase	227	237	1412	ZP_03398205	0
sarcosine oxidase, alpha subunit	163	23315	20409	NP_792264	0
sarcosine oxidase, alpha subunit	195	6366	3346	ZP_03395917	0
sarcosine oxidase, beta subunit	195	7925	6675	YP_276851	0
sarcosine oxidase, beta subunit	163	24872	23631	NP_792266	0
sarcosine oxidase, delta subunit	163	23617	23312	ZP_03399342	3.16549e-39
sarcosine oxidase, delta subunit	195	6659	6363	NP_790308	2.66302e-39
sarcosine oxidase, gamma subunit	163	20405	19833	ZP_03399344	7.04242e-88
sarcosine oxidase, gamma subunit	195	3309	2677	ZP_03395918	5.41682e-102
small subunit of terminal oxygenase component of anthranilate 1,2-dioxygenase	151	15544	15053	ZP_06461692	1.35674e-74
succinylarginine dihydrolase	61	2833	1487	ZP_03396770	0
succinylglutamate desuccinylase	61	1126	119	NP_791662	0
succinylglutamic semialdehyde dehydrogenase	61	4363	2897	NP_791659	0
threonine aldolase, low-specificity	461	1034	2119	ZP_03396766	0
threonine aldolase, low-specificity	105	9158	8118	NP_790259	0
Toluate 1,2-dioxygenase alpha subunit	151	16950	15547	ZP_07005787	0
urocanate hydratase	568	7850	7035	ZP_03399553	4.04444e-148
urocanate hydratase	568	6962	6153	NP_795001	9.00459e-143
Anaerobic
formate dehydrogenase accessory protein FdhD	182	18661	19497	NP_795133	1.2386e-143
ATP-proton motive force interconversion
ATP synthase F0, A subunit	84	43429	44298	NP_795323	1.38732e-148
ATP synthase F0, B subunit	84	44752	45222	NP_795321	6.47215e-68
ATP synthase F0, C subunit	84	44437	44694	NP_795322	3.27059e-23
ATP synthase F1, alpha subunit	84	45793	47337	NP_795319	0
ATP synthase F1, beta subunit	84	48276	49655	NP_795317	0
F0F1 ATP synthase subunit delta	84	45235	45771	YP_238189	5.56036e-84
F0F1 ATP synthase subunit I	84	43005	43412	ZP_03396595	2.21721e-55
Electron transport
blue (type1) copper domain-containing protein	155	688	242	YP_233699	8.21161e-64
cyanide-insensitive terminal oxidase CioA	89	395	1834	NP_794399	0
cyanide-insensitive terminal oxidase CioB	89	1838	2845	ZP_03394921	0
cytochrome b561	204	12458	11919	ZP_03397175	1.50564e-81
cytochrome b561 family protein	38	14069	13524	NP_791719	7.0641e-85
Cytochrome B561, bacterial	87	49955	50503	ZP_03399982	1.95758e-84
cytochrome c oxidase assembly protein	569	2328	1840	NP_794989	1.59874e-70
cytochrome c oxidase, cbb3-type, CcoQ subunit	136	31436	31257	NP_791825	7.15527e-13
cytochrome c oxidase, cbb3-type, subunit I	136	33504	32062	NP_791827	0
cytochrome c oxidase, cbb3-type, subunit II	136	32062	31454	ZP_03395664	3.14353e-100
cytochrome c oxidase, cbb3-type, subunit III	136	31260	30283	NP_791824	0
cytochrome c2	41	56442	56074	ZP_05638483	4.12426e-48
cytochrome c5	184	17173	16850	NP_789965	6.47326e-36
cytochrome c-type biogenesis protein CcmE	77	11050	11523	NP_793407	7.50573e-60
cytochrome c-type biogenesis protein CcmF	77	11520	13493	NP_793406	0
cytochrome c-type biogenesis protein CycH	77	14490	15671	ZP_03397071	0
cytochrome c-type biogenesis protein CycL	77	14023	14493	ZP_03397070	1.30712e-60
cytochrome o ubiquinol oxidase, subunit I	125	1483	3495	NP_791153	0
cytochrome o ubiquinol oxidase, subunit II	125	589	1479	NP_791152	2.30691e-157
cytochrome o ubiquinol oxidase, subunit III	125	3499	4131	NP_791154	2.5133e-103
cytochrome o ubiquinol oxidase, subunit IV	125	4131	4463	NP_791155	2.31003e-41
electron transfer flavoprotein, beta subunit	252	8093	8890	ZP_03395975	8.02843e-122
electron transfer flavoprotein, beta subunit	198	6136	6885	ZP_06457369	3.65959e-117
electron transfer flavoprotein-ubiquinone oxidoreductase	198	5612	3957	ZP_03396344	0
ferredoxin	83	15882	16205	NP_793821	1.42845e-39
ferredoxin, 2Fe-2S	81	18942	19283	NP_791254	1.43045e-44
ferredoxin, 4Fe-4S	105	13968	13717	ZP_04590804	5.63681e-26
ferredoxin--NADP reductase	89	4947	5723	ZP_03394918	8.44784e-132
ferredoxin--NADP reductase	83	5234	4455	NP_793786	5.41842e-137
ferric iron reductase protein FhuF	75	12230	12889	NP_791499	7.79986e-100
flavodoxin	181	8367	8819	ZP_03395301	5.73205e-66
flavodoxin protein	52	2312	1722	YP_002800385	5.80095e-55
glutaredoxin	288	7332	6982	ZP_04588325	2.64531e-47
glutaredoxin	432	7265	7516	NP_795056	4.52187e-28
iron-sulfur cluster-binding protein	252	4922	6883	NP_790246	0
iron-sulfur cluster-binding protein	303	2751	3281	NP_794403	7.90556e-85
iron-sulfur cluster-binding protein	155	36713	37816	ZP_06456704	0
iron-sulfur cluster-binding protein	218	28802	27927	NP_793909	1.54375e-140
iron-sulfur cluster-binding protein, Rieske family	177	13770	14102	NP_790811	1.43408e-36
iron-sulfur cluster-binding protein, Rieske family protein	467	1474	176	ZP_03395973	0
membrane protein	40	2516	3685	ZP_03398940	0
NAD(P) transhydrogenase, beta subunit	142	5536	6990	NP_795188	0
NAD(P) transhydrogenase, subunit alpha part 1	142	4084	5205	ZP_03396705	0
NAD(P)H dehydrogenase, quinone family	90	34700	35314	ZP_03396877	6.78231e-101
NAD(P)H-flavin oxidoreductase	65	49149	49733	ZP_03398107	1.82412e-96
NAD(P)H-flavin oxidoreductase	71	5025	4483	NP_790987	2.54756e-86
NAD(P)H-flavin oxidoreductase	108	6652	7137	NP_792479	2.74332e-76
NADH dehydrogenase	479	2330	3628	NP_790756	0
NADH dehydrogenase I, A subunit	122	14681	15094	NP_793148	1.9395e-57
NADH dehydrogenase I, B subunit	122	15105	15779	NP_793149	1.00788e-92
NADH dehydrogenase I, C/D subunit	122	15854	17635	NP_793150	0
NADH dehydrogenase I, E subunit	122	17638	18135	NP_793151	3.42132e-78
NADH dehydrogenase I, F subunit	122	18132	19490	ZP_03398163	0
NADH dehydrogenase I, G subunit	122	19628	22345	NP_793153	0
NADH dehydrogenase I, I subunit	122	23361	23909	NP_793155	1.29877e-89
NADH dehydrogenase I, J subunit	122	23920	24429	NP_793156	1.41763e-64
NADH dehydrogenase I, K subunit	122	24426	24734	NP_793157	3.23688e-37
NADH dehydrogenase I, L subunit	122	24731	26584	NP_793158	0
NADH dehydrogenase I, M subunit	122	26624	28156	NP_793159	0
NADH dehydrogenase I, N subunit	122	28164	29633	ZP_03398155	0
NADH-ubiquinone oxidoreductase chain H	122	22342	23349	ZP_07005596	0
putative electron transfer flavoprotein	77	22952	23488	ZP_06461687	1.71512e-83
pyruvate ferredoxin/flavodoxin oxidoreductase family protein	121	13490	10008	NP_792946	0
quinone oxidoreductase	15	10797	9820	ZP_03396564	0
Rieske 2Fe-2S family protein	37	25494	25814	ZP_05638598	2.32405e-42
rubredoxin	142	15614	15447	NP_795198	5.14821e-10
rubredoxin reductase	142	15398	14250	ZP_03396693	0
soluble pyridine nucleotide transhydrogenase	41	73691	75085	NP_791929	0
thioredoxin	66	15001	15873	NP_790533	2.71856e-152
thioredoxin	275	12152	11823	NP_794974	1.36987e-43
thioredoxin reductase	181	3069	4031	NP_791010	0
thioredoxin, putative	571	856	1323	NP_791513	1.53158e-63
Entner-Doudoroff
2-dehydro-3-deoxygluconokinase	221	5988	6911	NP_792587	2.0272e-159
Phosphogluconate dehydratase	76	30275	28449	ZP_07003926	0
Fermentation
2-methylcitrate synthase	139	3862	2735	NP_792107	0
aconitase family protein	139	2665	74	ZP_03396241	0
alcohol dehydrogenase II	106	54306	55454	NP_794041	0
alcohol dehydrogenase, class III	83	23974	22862	NP_791383	0
alcohol dehydrogenase, zinc-containing	103	9471	8488	NP_792765	1.11906e-163
alcohol dehydrogenase, zinc-containing	203	8756	7734	NP_792834	0
alcohol dehydrogenase, zinc-containing	290	12	431	ZP_03397483	5.36391e-60
alcohol dehydrogenase, zinc-containing	308	5541	24	NP_790601	8.85347e-104
Aldehyde dehydrogenase	108	5157	6638	ZP_07005182	0
aldehyde dehydrogenase family protein	77	1600	125	NP_793419	0
aldehyde dehydrogenase family protein	92	12451	10931	NP_790575	0
aldehyde dehydrogenase family protein	108	17600	18991	NP_792467	0
aldehyde dehydrogenase family protein	123	1559	66	NP_789951	0
aldehyde dehydrogenase family protein	69	2061	478	NP_793106	0
benzaldehyde dehydrogenase (NAD+)	281	13008	14489	NP_792747	0
coniferyl aldehyde dehydrogenase	105	16145	14718	NP_790267	0
glutathione-dependent formaldehyde dehydrogenase	280	7932	6697	ZP_03396736	0
glutathione-independent formaldehyde dehydrogenase	108	3400	2261	ZP_03398125	0
glutathione-independent formaldehyde dehydrogenase	195	1539	340	NP_790304	0
methanol dehydrogenase, NAD-dependent	281	3615	4769	ZP_03399708	0
methylisocitrate lyase	139	5139	4246	NP_792106	2.22147e-156
oxaloacetate decarboxylase, alpha subunit	96	2008	200	NP_795234	0
phosphate acetyltransferase	71	17941	15851	NP_791001	0
sorbitol dehydrogenase	36	45021	44248	ZP_03399118	9.82337e-131
zinc-containing alcohol dehydrogenase superfamily protein	73	13648	14634	YP_233423	2.93565e-164
Glycolysis/gluconeogenesis
enolase	83	27460	26174	NP_791379	0
fructose-1,6-bisphosphatase	31	2143	1133	NP_794899	0
fructose-bisphosphate aldolase, class II	1	1156	92	NP_790239	0
glucokinase	76	28452	27487	NP_791118	0
glucose-6-phosphate isomerase	411	1794	130	ZP_03398281	0
glyceraldehyde 3-phosphate dehydrogenase, type I	76	30495	31496	NP_791116	0
glyceraldehyde-3-phosphate dehydrogenase	41	67882	69330	ZP_03395505	0
phosphoenolpyruvate carboxykinase	135	9709	11253	NP_790090	0
phosphoenolpyruvate synthase	209	2391	4682	NP_792111	0
phosphoglycerate kinase	1	3107	1944	NP_790236	0
phosphoglycerate mutase, 2,3-bisphosphoglycerate-independent	432	6692	5160	ZP_03399293	0
phosphopyruvate hydratase	50	43672	44955	YP_234570	0
putative aldolase	80	9158	9889	YP_002873812	9.28616e-107
pyruvate kinase	106	1645	194	NP_794093	0
triosephosphate isomerase	161	18801	19544	NP_794247	2.07938e-123
Pentose phosphate pathway
6-phosphogluconate dehydrogenase	112	10075	9101	ZP_03398545	0
6-phosphogluconolactonase	76	15488	14775	ZP_04588361	2.12767e-106
glucose-6-phosphate 1-dehydrogenase	112	9101	7569	NP_792913	0
glucose-6-phosphate 1-dehydrogenase	76	16944	15475	NP_791129	0
ribose 5-phosphate isomerase	561	748	1419	NP_795020	1.31979e-111
ribulose-phosphate 3-epimerase	27	5244	4570	NP_790413	3.68855e-112
transaldolase	429	1010	81	NP_791941	2.19028e-162
transketolase	1	6342	4345	NP_790234	0
Pyruvate dehydrogenase
pyruvate dehydrogenase, E1 component	94	3749	1104	NP_794738	0
Sugars
aldose 1-epimerase	242	6178	5030	NP_792444	0
carbohydrate kinase, PfkB	126	15053	15973	YP_235236	8.72429e-142
D-galactose 1-dehydrogenase	47	25067	25993	ZP_03394968	5.23141e-161
Dimethylmenaquinone methyltransferase	175	27111	27749	ZP_03395079	1.21855e-94
D-mannonate oxidoreductase	100	4152	2671	NP_792510	0
fructokinase	100	1154	216	NP_792508	6.81672e-161
L-sorbosone dehydrogenase	235	1324	32	ZP_03397014	0
L-sorbosone dehydrogenase	152	11433	12761	NP_791532	0
NAD-dependent epimerase/dehydratase family protein	66	22131	21202	NP_790525	2.04944e-161
phosphoglucomutase, alpha-D-glucose phosphate-specific	203	1706	60	ZP_03398733	0
phosphoglycolate phosphatase	27	4573	3755	ZP_03395806	6.65161e-140
phosphoglycolate phosphatase	90	22692	23363	NP_791566	2.00087e-106
pyruvate dehydrogenase	86	26619	24901	NP_792322	0
pyruvate dehydrogenase complex, E2 component, dihydrolipoamide acetyltransferase	137	7	792	NP_794739	1.98988e-135
pyruvate dehydrogenase complex, E2 component, dihydrolipoamide acetyltransferase	94	962	14551	NP_794739	8.38976e-96
sugar fermentation stimulation protein	177	14838	14125	ZP_03398270	5.13452e-118
sugar isomerase, KpsF/GutQ	118	14462	15436	NP_794202	0
UDP-glucose 4-epimerase	128	3448	3660	NP_792698	0.00196776896877754
XRE family transcriptional regulator	581	1885	1193	YP_001059173	3.4779e-39
xylose isomerase	82	5289	3973	NP_792799	0
xylulokinase	100	2660	1179	NP_792509	0
TCA cycle
2-oxoglutarate dehydrogenase, E2 component, dihydrolipoamide succinyltransferase	198	21465	22685	ZP_03396328	0
2-oxoglutarate dehydrogenase, E3 component, lipoamide dehydrogenase	198	22858	24294	NP_792022	0
aconitate hydratase 1	41	9719	6975	NP_791839	0
aconitate hydratase 2	211	24159	21559	ZP_03396951	0
citrate synthase I	198	14739	13450	ZP_03396334	0
fumarate hydratase, class I, putative	481	1269	2792	NP_794095	0
fumarate hydratase, class II	118	24155	22779	ZP_03394770	0
fumarate hydratase, class II	90	33313	34707	NP_791556	0
Isocitrate dehydrogenase [NADP]; Monomeric isocitrate dehydrogenase [NADP]	122	3912	6143	ZP_07005581	0
isocitrate lyase	122	12881	14206	ZP_03398168	0
malate synthase G	113	2576	4753	NP_793338	0
malate synthase G	202	12987	10810	ZP_03395896	0
malate:quinone oxidoreductase	65	42653	41016	ZP_03398101	0
malate:quinone oxidoreductase	176	1786	3294	NP_790970	0
succinate dehydrogenase flavoprotein subunit	198	15843	17615	YP_274202	0
succinate dehydrogenase, cytochrome b556 subunit	198	15220	15477	ZP_03396333	5.81138e-26
succinate dehydrogenase, hydrophobic membrane anchor protein	198	15471	15839	NP_792017	8.37729e-50
succinate dehydrogenase, iron-sulfur protein	198	17628	18332	NP_792019	2.46723e-121
succinyl-CoA synthase, alpha subunit	198	25669	26550	NP_792024	2.68034e-151
succinyl-CoA synthase, beta subunit	198	24503	25669	NP_792023	0
universal stress protein family	139	14068	13565	ZP_03396253	1.04522e-73
Biosynthesis and degradation of polysaccharides
4-alpha-glucanotransferase	112	15221	17299	ZP_03398549	0
alpha-amylase family protein	98	35712	39038	ZP_03395164	0
alpha-amylase family protein	112	13417	15231	NP_792918	0
alpha-amylase family protein	98	33674	35692	NP_792565	0
benzoate transport protein	41	23361	22162	ZP_04586098	0
Beta-glucosidase	114	18933	16237	YP_234867	0
beta-glucosidase	69	8562	5821	NP_793101	0
beta-glucosidase	106	48694	46397	NP_794046	0
chitinase	252	11198	9456	ZP_03395974	0
electron transfer flavoprotein, alpha subunit	198	6886	7815	NP_792007	7.3567e-156
endoglucanase	140	30139	28928	NP_790865	0
glycogen operon protein GlgX	112	20658	22841	NP_792922	0
glycogen phosphorylase	31	9308	6858	NP_794896	0
glycogen synthase	112	11808	13397	ZP_03398547	0
glycosidase	281	8846	10909	ZP_03399702	0
glycoside hydrolase family protein	134	3259	3879	YP_237668	3.43654e-100
glycosyl hydrolase, family 15	86	44378	42552	NP_792305	0
glycosyl hydrolase, family 15	112	6705	4888	NP_792911	0
glycosyl hydrolase, family 3	121	25990	28683	ZP_03397949	0
glycosyl hydrolase, family 5 PslG	60	11987	13300	NP_793314	0
glycosyl transferase family protein	83	62125	64605	YP_234421	0
glycosyl transferase family protein	278	6215	3768	YP_234026	0
glycosyl transferase, group 1 family protein	234	6385	5237	YP_273255	0
NAD(P) transhydrogenase subunit alpha	142	5216	5539	YP_238082	7.32781e-40
NAD-dependent epimerase/dehydratase	141	20997	21893	ZP_06499344	2.60107e-151
NAD-dependent epimerase/dehydratase	437	5637	4621	ZP_06478422	4.24345e-161
NLP/P60	68	11874	11620	YP_235854	1.97213e-24
phosphodiesterase/alkaline phosphatase D	140	43508	45079	ZP_06461479	0
Phosphomannomutase / Phosphoglucomutase	123	7213	9798	ZP_07002928	0
Poly(beta-D-mannuronate) C5 epimerase 3 (mannuronanepimerase 3)	146	4885	3506	YP_273694	0
polysaccharide deacetylase family protein	327	15269	14664	ZP_05638237	2.5311e-81
polysaccharide deacetylase family protein	471	6532	5651	YP_276070	3.95932e-158
sucrose-6-phosphate hydrolase	322	5401	3899	NP_790724	0
Other
3-carboxy-cis,cis-muconate cycloisomerase	201	13011	11650	NP_792158	0
3-oxoacid CoA-transferase, subunit A family	91	1582	881	NP_793235	1.03581e-117
3-oxoacid CoA-transferase, subunit B family	91	835	179	ZP_03399472	8.29786e-107
3-oxoadipate enol-lactone hydrolase	197	5347	6138	NP_792930	7.42886e-134
3-oxoadipate:succinyl-CoA transferase, subunit B	106	20073	20852	NP_794064	2.04426e-132
3-oxoadipyl-CoA thiolase	106	20849	22051	NP_794063	0
4-carboxymuconolactone decarboxylase	161	37524	37141	NP_794232	1.70982e-55
4-carboxymuconolactone decarboxylase	201	11653	11255	NP_792159	1.41691e-58
acetyl-CoA synthetase	61	15834	13879	NP_791649	0
ATP:cob(I)alamin adenosyltransferase, putative	330	12170	12748	NP_794150	2.11163e-91
Catechol 1,2-dioxygenase	151	12467	11538	ZP_07005782	1.55707e-159
D-galactarate dehydratase	428	2974	1421	ZP_03394857	0
Dienelactone hydrolase	77	19543	20790	ZP_07005794	0
dienelactone hydrolase family protein	565	7011	7799	ZP_03400024	1.97212e-135
dienelactone hydrolase family protein	167	12886	13773	NP_792611	3.28227e-158
dienelactone hydrolase family protein	259	2699	3427	NP_792030	1.31181e-120
feruloyl-CoA synthase	46	2673	1303	ZP_05638181	0
feruloyl-CoA-synthetase	46	1259	789	NP_792739	3.92197e-69
glucarate dehydratase	69	44422	43070	NP_793068	0
gluconokinase	113	7463	7951	NP_793343	9.20692e-75
glucose dehydrogenase	171	20962	19460	ZP_03399413	0
glucose dehydrogenase	495	1714	2346	NP_792378	1.02275e-96
glycerate kinase	69	49515	50654	ZP_03398252	0
glycerol kinase	58	14103	12610	ZP_03399377	0
glycerol kinase	218	11416	9911	NP_793929	0
glycerol-3-phosphate dehydrogenase	218	8603	7065	NP_793931	0
glycolate oxidase, subunit GlcD	60	34361	35875	ZP_03397127	0
glycolate oxidase, subunit GlcE	113	123	833	NP_793336	8.18098e-119
hydroxyacylglutathione hydrolase, putative	271	21719	21018	NP_793488	4.89108e-116
hydroxymethylglutaryl-CoA lyase	98	7407	6508	ZP_03395183	6.07651e-153
hypoxanthine phosphoribosyltransferase	176	7823	7266	ZP_03395352	1.1104e-91
inositol-1-monophosphatase	81	11990	11175	NP_791245	1.25959e-139
lactoylglutathione lyase	566	6394	5873	ZP_03398529	1.58985e-84
malate dehydrogenase	5	6236	4545	ZP_03397826	0
malic enzyme family protein	93	18980	17712	NP_794866	0
malonate decarboxylase subunit	87	40487	41122	ZP_03397626	1.0675e-90
malonate decarboxylase, alpha subunit	87	35997	37673	ZP_03397621	0
malonate decarboxylase, beta subunit	87	38842	39693	ZP_03397624	3.31607e-145
malonate decarboxylase, delta subunit	87	38550	38849	NP_794817	6.06663e-36
malonate decarboxylase, gamma subunit	87	39690	40490	ZP_03397625	6.93661e-132
mandelate racemase/muconate lactonizing enzyme family protein	128	15704	16978	NP_792709	0
mandelate racemase/muconate lactonizing enzyme family protein	421	6293	5145	NP_792001	0
mandelate racemase/muconate lactonizing enzyme family protein	30	405	1457	NP_793031	0
Muconate cycloisomerase	151	13956	12835	ZP_07005784	0
muconolactone delta-isomerase	151	12794	12504	ZP_06461696	4.21338e-35
pca operon transcriptional activator PcaQ	201	16843	15914	NP_792154	4.45153e-162
phosphoenolpyruvate carboxylase	83	84262	81626	NP_791333	0
p-hydroxybenzoate hydroxylase	469	1083	2267	ZP_03395760	0
p-hydroxycinnamoyl CoA hydratase/lyase	16	3773	4603	NP_792742	4.23101e-147
protocatechuate 3,4-dioxygenase, alpha subunit	201	15055	14453	ZP_03398661	9.67905e-98
protocatechuate 3,4-dioxygenase, beta subunit	201	15786	15067	ZP_03398662	5.46152e-125
regulatory protein, LysR:LysR, substrate-binding	50	47514	48410	YP_234566	2.72985e-157
Sco1/SenC family protein	116	9666	10271	NP_792417	3.5098e-94
Sco1/SenC family protein	569	1776	1144	NP_794990	7.50662e-99
succinate-semialdehyde dehydrogenase	287	1005	2447	ZP_03399748	0
succinate-semialdehyde dehydrogenase	54	523	1953	NP_792487	0
succinate-semialdehyde dehydrogenase	67	1517	60	ZP_03399685	0
tartrate dehydrogenase	108	15519	16613	ZP_06457312	0
vanillate O-demethylase oxidoreductase	128	7369	8319	NP_792703	3.54064e-167
vanillate O-demethylase, oxygenase subunit	128	6235	7299	ZP_03395040	0
vanillin dehydrogenase	46	4072	2828	NP_792741	0
vanillin dehydrogenase	16	4724	154	YP_274632	0.0086761
Fatty acid and phospholipid metabolism
Biosynthesis
3-hydroxyacyl-CoA-acyl carrier protein transferase	251	1119	2000	ZP_03399268	3.0676e-146
3-oxoacyl-(acyl carrier protein) synthase II	269	10770	9526	ZP_06480692	0
3-oxoacyl-(acyl-carrier-protein) reductase	269	12056	11313	NP_793605	2.67004e-123
3-oxoacyl-(acyl-carrier-protein) synthase I	42	9503	10726	NP_792031	0
3-oxoacyl-(acyl-carrier-protein) synthase II, putative	87	17271	16045	NP_794842	0
3-oxoacyl-(acyl-carrier-protein) synthase II, putative	87	19644	18448	NP_794839	0
3-oxoacyl-(acyl-carrier-protein) synthase III	21	15567	16688	ZP_03399527	0
3-oxoacyl-(acyl-carrier-protein) synthase III, putative	97	24606	25532	NP_791771	2.66082e-159
3-oxoacyl-(acyl-carrier-protein) synthase III, putative	144	22318	21302	NP_791739	0
4-amino-4-deoxy-L-arabinose transferase	327	14667	13015	ZP_06456760	0
acetyl-CoA acetyltransferase	121	23103	21895	NP_792954	0
acetyl-CoA acetyltransferase	208	70	1248	NP_790796	0
acetyl-CoA carboxylase	96	3435	2020	ZP_04590231	0
acetyl-CoA carboxylase, biotin carboxyl carrier protein	145	11303	11758	NP_794594	4.05407e-66
acetyl-CoA carboxylase, biotin carboxyl carrier protein, putative	128	25798	25358	NP_792720	2.54346e-55
acetyl-CoA carboxylase, biotin carboxylase	128	25317	23965	ZP_03395022	0
acetyl-CoA carboxylase, biotin carboxylase	145	11776	13119	NP_794595	0
acetyl-CoA carboxylase, carboxyl transferase, alpha subunit	83	32727	31780	NP_791375	0
acetyl-CoA carboxylase, carboxyl transferase, beta subunit	124	4347	5267	NP_793589	1.93145e-162
acyl carrier protein	269	11121	10885	NP_793604	1.196e-21
acyl carrier protein, putative	87	32296	32042	NP_794826	2.19744e-25
acyl carrier protein, putative	87	32566	32306	ZP_06458539	6.47186e-23
acyl-CoA thioesterase II	56	4989	5786	ZP_03396278	4.28028e-131
acyl-CoA thioesterase II	160	3251	4120	NP_794411	6.48328e-154
beta-hydroxyacyl-(acyl-carrier-protein) dehydratase FabA	42	8977	9492	NP_792032	3.17691e-82
beta-hydroxyacyl-(acyl-carrier-protein) dehydratase FabZ	83	39469	39029	NP_791370	6.29165e-68
Beta-ketoacyl-acyl-carrier-protein synthase I	437	6639	5833	ZP_06478421	1.47949e-102
Beta-ketoacyl-acyl-carrier-protein synthase I	437	5798	5634	ZP_06494049	4.15834e-09
bifunctional UDP-glucuronic acid decarboxylase/UDP-4-amino-4-deoxy-L-arabinose formyltransferase	17	2281	290	ZP_06456758	0
biotin carboxylase/biotin carboxyl carrier protein	40	6919	8658	NP_795108	0
biotin carboxylase/biotin-containing subunit	98	2126	177	NP_792542	0
cardiolipin synthetase	96	19920	21359	NP_795254	0
cardiolipin synthetase 2	43	14412	13369	NP_793283	0
cardiolipin synthetase 2	204	13461	69	ZP_03397177	2.1764e-11
CDP-diacylglycerol--glycerol-3-phosphate 3-phosphatidyltransferase	37	3786	4346	NP_792817	3.80349e-88
CDP-diacylglycerol--serine O-phosphatidyltransferase	318	7804	6461	NP_793243	0
CDP-diacylglycerol--serine O-phosphatidyltransferase	177	2642	1791	NP_790823	4.94803e-145
choline/ethanolamine kinase	143	7481	6546	ZP_03397968	0
cyclopropane-fatty-acyl-phospholipid synthase	231	2358	1090	ZP_03395366	0
diacylglycerol kinase	83	6651	6286	NP_793788	7.12327e-47
enoyl-(acyl-carrier-protein) reductase	271	11773	10979	NP_793495	4.92793e-137
glycerol-3-phosphate acyltransferase	83	67254	69755	NP_791345	0
glycerol-3-phosphate dehydrogenase (NAD(P)+)	42	6510	5485	ZP_03396314	0
malonyl CoA-acyl carrier protein transacylase	269	12956	12072	ZP_06457489	3.38643e-143
malonyl CoA-acyl carrier protein transacylase, putative	87	41119	42054	NP_794813	2.4346e-153
oxidoreductase, short chain dehydrogenase/reductase family	87	17999	17271	NP_794841	1.94057e-122
peptidase, U32 family	30	12737	14743	ZP_03398023	0
PHA-synthase 1	93	28036	29715	ZP_03397568	0
phosphatidate cytidylyltransferase	83	47127	46312	ZP_03397262	2.0418e-131
phosphatidate cytidylyltransferase	96	33727	34656	ZP_03396628	7.53443e-160
poly(3-hydroxyalkanoate) polymerase	93	30777	32462	NP_794876	0
putative glycerol-3-phosphate acyltransferase PlsX	269	14149	13127	YP_273882	1.20511e-135
rhodanese domain protein/phosphatidylserine decarboxylase	51	6890	5049	ZP_03396057	0
Degradation
2,4-dienoyl-CoA reductase	321	3065	5104	ZP_03396891	0
3-ketoacyl-CoA thiolase	204	2735	3910	NP_793296	0
acyl-CoA dehydrogenase	114	1580	429	NP_793480	0
acyl-CoA dehydrogenase family protein	68	36104	37342	ZP_03398774	0
acyl-CoA dehydrogenase family protein	68	29617	28403	NP_792782	0
acyl-CoA dehydrogenase family protein	98	9113	10342	ZP_03395180	0
acyl-CoA dehydrogenase family protein	147	1920	115	ZP_03395876	0
acyl-CoA dehydrogenase family protein	150	14140	12968	ZP_03397527	0
acyl-CoA dehydrogenase family protein	150	12942	11737	ZP_03397526	0
acyl-CoA dehydrogenase family protein	179	9522	10712	NP_791615	0
acyl-CoA dehydrogenase family protein	191	93	1493	ZP_03397893	0
acyl-CoA dehydrogenase family protein	215	1147	35	ZP_03397893	0
acyl-CoA dehydrogenase family protein	416	2055	277	ZP_03395873	0
Acyl-CoA dehydrogenase, C-terminal:Acyl-CoA dehydrogenase, central region	137	17936	19738	YP_233613	0
acyl-CoA dehydrogenase, putative	98	5770	4607	NP_792545	0
acyl-CoA dehydrogenase, putative	142	2582	1401	NP_795186	0
acyl-CoA thioesterase I	427	2187	1582	NP_792087	2.63688e-95
cytosolic long-chain acyl-CoA thioester hydrolase family protein	96	12081	12539	NP_795244	4.67668e-78
enoly-CoA hydratase/isomerase family protein	114	2681	1584	ZP_03396996	0
enoyl-CoA hydratase/isomerase family protein	98	2971	2123	NP_792543	1.57758e-143
enoyl-CoA hydratase/isomerase family protein	100	22980	23792	ZP_03395205	2.89525e-139
enoyl-CoA hydratase/isomerase family protein	121	21812	21039	NP_792953	9.11536e-130
enoyl-CoA hydratase/isomerase family protein	41	53699	53010	NP_791888	4.18527e-114
fatty acid desaturase	189	12641	13825	NP_790155	0
fatty oxidation complex, alpha subunit	204	565	2730	NP_793297	0
glycerophosphoryl diester phosphodiesterase	318	11448	10291	ZP_03399467	0
glycerophosphoryl diester phosphodiesterase, putative	438	761	39	NP_791930	2.30808e-123
glycerophosphoryl diester phosphodiesterase, putative	66	39054	39815	NP_790507	3.74185e-114
iolB protein	43	8060	7251	NP_793278	1.44923e-141
iolC protein	43	11003	9066	ZP_03397180	0
iolD protein	43	4793	2856	ZP_03397185	0
iolE protein	43	8995	8090	NP_793279	1.00415e-158
iolH protein	43	1605	1204	ZP_06499547	6.24454e-51
iolI protein	43	5687	4857	NP_793276	8.47929e-133
iron compound ABC transporter, iron compound-binding protein	210	9690	10640	NP_795286	0
lipase	293	220	693	ZP_03396842	1.53157e-74
lipase	158	7841	89	ZP_05636719	4.11074e-62
long-chain-fatty-acid--CoA ligase	21	8899	10590	ZP_03399524	0
long-chain-fatty-acid--CoA ligase	21	6855	8543	NP_793859	0
medium-chain-fatty-acid--CoA ligase	107	5513	3831	NP_790982	0
myo-inositol 2-dehydrogenase	43	2771	1761	ZP_03397186	0
phospholipase D/transphosphatidylase	200	10984	9110	ZP_06493017	0
poly(3-hydroxyalkanoate) depolymerase	93	29769	30626	NP_794875	1.88621e-150
putative lipase	132	16026	16976	ZP_06461958	1.23698e-52
secretory lipase	190	10615	45	YP_233439	7.92153e-149
Other
acyl carrier protein phosphodiesterase	197	7252	7860	NP_792928	3.97542e-96
esterified fatty acid cis/trans isomerase	452	7806	10106	NP_792539	0
fatty acid desaturase	437	799	35	ZP_06478427	2.21173e-96
fatty acid hydroxylase	437	1928	792	ZP_06478426	1.42916e-159
MocD	37	24367	25458	YP_274543	0
Mobile and extrachromosomal element functions
Plasmid function
plasmid pRiA4b ORF-3 family protein	111	28311	27733	YP_001751373	9.08857e-49
plasmid stability protein StbB	186	18303	17884	NP_808606	5.73251e-61
plasmid stability protein StbC	186	18422	18300	ZP_03400365	0.986258
plasmid stabilization system protein	21	11007	10717	YP_236901	1.6337e-22
plasmid stabilization system protein	414	1160	810	ZP_04588976	2.6038e-44
putative plasmid partitioning protein	84	7657	8562	YP_002874804	7.26888e-109
Prophage functions
Baseplate J-like protein	134	13440	14480	ZP_03395787	0
putative phage integrase	408	287	517	ZP_06461929	1.63944e-21
tail fiber protein H, putative	134	15078	16955	ZP_06456529	0
tail protein	134	14468	15067	ZP_03395786	1.24693e-96
tail sheath protein, putative	134	5551	7047	NP_790424	0
tail tape measure protein	134	7880	10024	ZP_03395792	0
Transposon functions
cointegrate resolution protein S	566	2463	3422	ZP_03398532	0
cointegrate resolution protein T	566	2277	1267	NP_792902	2.5957e-153
IS222 transposase protein orfA	295	360	548	YP_025627	5.32244e-13
IS66 Orf2 family protein	289	307	185	YP_001666768	130077
ISPpu15, transposase Orf2	534	76	99	ZP_03395406	6.10659e-97
ISPpu15, transposase Orf2	588	170	239	ZP_03395406	1.32615e-12
ISPpu9, transposase	570	222	1553	NP_743294	0
ISPssy, transposase	240	1818	2063	ZP_07003556	5.30363e-13
ISPsy18, transposase	532	1	17	YP_275394	6.84226e-73
ISPsy19, transposase truncated	132	1832	1954	YP_277074	0.0289194
ISPsy2, transposase	304	11821	10838	YP_275487	0
ISPsy24, transposase orfB	220	5483	4869	YP_272247	1.14403e-81
ISPsy25, transposase	518	656	1225	YP_276438	2.65263e-91
ISPsy25, transposase	518	490	648	YP_276438	5.11337e-08
ISPsy26, transposase orfA	583	294	572	YP_272176	2.95303e-33
ISPsy26, transposase orfB	583	707	940	ZP_04588968	2.12783e-47
ISPsy3, transposase	582	837	1253	NP_789871	1.28126e-34
ISPsy5, Orf1	375	217	199	NP_793731	7.89961e-17
ISPsy5, transposase	549	206	244	NP_795035	4.67281e-12
ISPsy5, transposase	539	206	224	NP_789896	0.000390401
ISxac3 transposase	273	5307	5092	NP_637003	7.93081e-17
putative transposase	558	563	255	NP_943134	3.95796e-33
putative transposase	304	21794	22129	ZP_06461195	1.0251e-39
putative transposase	358	360	1403	NP_775036	9.98127e-152
putative transposase	273	5493	5618	YP_709163	9.22487e+08
putative transposase subunit	95	1287	8	ZP_05640996	1.48888e-70
TniB	508	379	615	YP_001348400	4.04282e+07
transposase	84	15938	13977	NP_789889	1.36937e-75
transposase	360	152	191	YP_112390	1.90421e-05
transposase	537	85	31	YP_112390	6.04723e-50
transposase	273	3062	33	YP_358812	0
transposase	238	4085	3870	ZP_07007494	1.96357e-55
transposase	259	3453	74	ZP_06051382	9.26266e+09
transposase component	304	22275	23717	YP_709289	0
transposase component	304	21465	21797	ZP_06461194	2.47666e-31
transposase IS3/IS911 family protein	244	903	1199	YP_003610286	5.53862e-17
transposase IS66	376	136	206	YP_001666769	153.082
transposase IS66	395	43	183	ZP_06458418	9.51432e-05
Transposase subunit	340	8	712	ZP_07004190	3.60336e-117
transposase subunit	572	89	649	NP_758661	196894
transposase subunit 1	533	227	52	YP_619818	0.000325031
transposase Tn3 family protein	433	5458	5300	ZP_06705673	4269.45
Transposase, IS4	310	237	578	YP_003277559	7.54222e-33
Transposase, IS4	322	3513	3818	YP_003277559	4.41992e-10
transposase, TnsB-related protein	295	878	1999	ZP_04590151	4.86153e-95
transposase, truncated	499	1049	1276	YP_272197	3.86484e-11
transposition helper protein	84	13651	13034	NP_789890	3.10618e-16
transposition protein, TnsC-related protein	295	2278	2406	ZP_04590152	0.000437801410644288
Other
putative transcriptional regulator	293	1902	1609	YP_001670263	2.57819e-19
TraG family conjugative protein	110	5120	7279	ZP_03400111	0
TraG family conjugative protein	312	43	924	ZP_03400111	4.64218e-156
TraG family conjugative protein	256	2450	40	ZP_03400111	0
Protein fate
Protein and pepetide secretion and trafficking
bacterial type II/III secretion system protein	145	2315	3451	NP_794585	0
ClpA/B-type protease	163	3175	2810	YP_349141	8.72079e-12
ClpA/B-type protease	163	2832	613	YP_349141	0
competence lipoprotein ComL	110	48734	49756	YP_273031	0
exported protein	140	1899	2222	YP_001007216	4.27415
general secretion pathway protein D	69	17112	19427	ZP_06458493	0
general secretion pathway protein F	69	11090	12292	NP_793099	0
general secretion pathway protein G	69	12318	12749	ZP_06500001	1.75237e-67
general secretion pathway protein H	69	12794	13192	NP_793097	6.10563e-56
general secretion pathway protein I	69	13192	13575	ZP_03398217	1.97268e-51
general secretion pathway protein J	69	13572	14204	ZP_03398218	1.06115e-84
general secretion pathway protein K, putative	69	14201	14935	NP_793094	2.28056e-116
general secretion pathway protein L, putative	69	14923	15996	NP_793093	0
general secretion pathway protein M, putative	69	16022	16588	NP_793092	2.19101e-90
general secretion pathway protein N, putative	69	16585	17112	NP_793091	1.80438e-76
heme exporter protein CcmA	77	8884	9354	NP_793411	2.95668e-65
heme exporter protein CcmB	77	9351	10022	NP_793410	6.13281e-77
heme exporter protein CcmC	77	10077	10880	NP_793409	2.21344e-126
Hemolysin activator protein precursor	130	1898	3478	ZP_07002894	0
hemolysin activator protein, HlyB family	34	8347	8922	ZP_03397995	5.24483e-94
hemolysin III	87	44376	44990	NP_794809	2.41436e-95
HlyD family secretion protein	151	8367	9251	ZP_03397077	3.46222e-154
HlyD family secretion protein	234	2462	3784	YP_273253	0
insertion permease FtsX protein	105	25924	26934	ZP_03395944	0
iron-sulfur cluster-binding protein	467	1772	2872	NP_790251	0
lipoprotein signal peptidase	223	14641	14120	NP_790654	4.71177e-78
outer membrane efflux protein	234	3781	5187	YP_273254	0
Outer membrane efflux protein superfamily	99	21084	22595	ZP_07003904	0
outer membrane lipoprotein carrier protein	227	27598	26975	NP_793131	1.98392e-102
outer membrane lipoprotein LolB	193	2675	2058	ZP_03395376	1.43239e-99
Outer membrane protein assembly factor YaeT precursor	149	8449	10821	ZP_07006211	0
preprotein translocase, SecA subunit	576	2849	108	NP_794154	0
preprotein translocase, SecE subunit	267	3105	3332	NP_790460	4.78865e-20
preprotein translocase, SecG subunit	161	19516	19929	NP_794246	1.35375e-09
preprotein translocase, SecY subunit	66	51436	50102	NP_790493	0
preprotein translocase, YajC subunit	81	7272	7607	NP_791240	1.74704e-42
protein-export membrane protein SecD	81	7670	9538	NP_791241	0
protein-export membrane protein SecF	81	9548	10459	NP_791242	7.46703e-157
protein-export protein SecB	432	7557	8051	NP_795055	1.99035e-77
quinoprotein	285	2585	192	YP_236998	0
sec-independent protein translocase TatA	93	39120	39395	NP_794886	2.68256e-31
sec-independent protein translocase TatB	93	39400	39861	NP_794887	2.17347e-57
sec-independent protein translocase TatC	93	39858	40658	ZP_04586536	3.26976e-136
signal peptidase I	79	3054	2200	ZP_03399240	2.7984e-148
signal recognition particle protein Ffh	162	9367	7991	NP_791298	0
signal recognition particle-docking protein FtsY	105	23691	25235	NP_790276	0
Tim44-like domain-contain protein	96	8577	9419	YP_277225	4.31948e-141
tolQ protein	157	8342	7647	NP_793739	4.43849e-110
TonB-dependent outer membrane heme receptor	76	33291	35867	ZP_03396514	0
trigger factor	271	2337	3647	NP_793501	0
Protein modification and repair
apolipoprotein N-acyltransferase	47	7728	6208	ZP_03394990	0
birA bifunctional protein	267	415	1074	ZP_03397336	4.49313e-103
cytochrome oxidase maturation protein, cbb3-type	136	24965	24762	NP_791818	1.6887e-12
disulfide oxidoreductase	455	5320	5829	NP_791151	3.28241e-75
leucyl/phenylalanyl-tRNA--protein transferase	578	857	1546	NP_793133	4.82309e-114
lipoate-protein ligase B	88	10005	10661	NP_794553	1.01287e-109
methionine aminopeptidase, type I	83	51512	52294	NP_791358	2.5353e-136
methionine aminopeptidase, type I	126	7634	8425	NP_792178	1.75248e-137
methionine sulfoxide reductase b	194	2689	3084	ZP_03396827	1.20546e-55
peptide deformylase	15	6826	6320	ZP_04590107	9.42068e-80
peptide methionine sulfoxide reductase	105	717	70	NP_790254	1.16684e-107
polypeptide deformylase	33	10345	9806	NP_791423	1.29379e-85
prolipoprotein diacylglyceryl transferase	241	9310	8498	NP_795014	2.68814e-136
protein-L-isoaspartate O-methyltransferase	83	19563	18928	ZP_03397286	1.15167e-103
ribosomal protein alanine acetyltransferase	151	11247	10702	YP_275461	2.12448e-85
Protein folding and stabilization
ATP-dependent protease ATP-binding subunit ClpX	271	4487	5770	YP_234834	0
chaperone protein HscA	81	17076	18938	ZP_03399636	0
chaperonin GroEL	330	1791	148	ZP_06498637	0
chaperonin, 10 kDa	330	2134	1841	NP_794132	8.75443e-33
chaperonin, 33 kDa	135	8627	9529	NP_790089	3.02699e-159
clpB protein	110	46737	44173	NP_790675	0
co-chaperone Hsc20	81	16510	17031	NP_791252	3.43052e-79
curved-DNA-binding protein	59	5076	6035	ZP_03396115	0
DnaJ domain protein	101	1149	136	ZP_03399325	0
DnaJ domain protein	141	25586	26707	NP_790899	0
dnaJ protein	161	6107	7249	NP_794257	0
dnaK protein	161	3862	5781	ZP_03394813	0
DsbB family protein	168	2082	1555	NP_789991	1.06855e-70
fimbral biosynthesis protein	76	3887	3303	NP_791141	3.75068e-80
fimbral chaperone protein	455	239	1021	NP_791144	3.33143e-115
heat shock protein	265	5653	4217	YP_001667856	6.18453e-76
heat shock protein DnaJ, N-terminal	106	38760	37207	YP_237066	0
heat shock protein GrpE	161	3188	3751	NP_794259	4.72295e-89
heat shock protein HslVU, ATPase subunit HslU	93	25914	27251	NP_794873	0
heat shock protein Hsp70	106	40454	38760	ZP_04587127	0
heat shock protein HtpG	259	701	2608	NP_792029	0
heat shock protein HtpX	194	1019	132	NP_791603	2.7107e-155
heat shock protein YegD	59	4780	3515	NP_794632	0
heat shock protein, Hsp20 family	421	16416	15973	NP_791992	2.14249e-57
peptidyl-prolyl cis-trans isomerase A	435	2632	2069	NP_793851	2.10181e-90
peptidyl-prolyl cis-trans isomerase B	283	13378	13881	NP_793518	1.67929e-78
peptidyl-prolyl cis-trans isomerase C	294	6193	5912	ZP_03398740	7.0649e-34
peptidyl-prolyl cis-trans isomerase C	344	1655	1930	YP_274523	1.18422e-31
peptidyl-prolyl cis-trans isomerase D	271	9002	10885	ZP_03396979	0
peptidyl-prolyl cis-trans isomerase SurA	27	19326	20648	NP_790400	0
peptidyl-prolyl cis-trans isomerase, FKBP-type	168	139	813	NP_789994	2.04129e-102
peptidyl-prolyl cis-trans isomerase, FKBP-type	279	2516	1743	NP_793661	5.52313e-128
peptidyl-prolyl cis-trans isomerase, FKBP-type	89	28573	29259	NP_794332	1.85511e-100
peptidyl-prolyl cis-trans isomerase, FKBP-type	71	18339	18824	NP_791003	1.44422e-72
peptidyl-prolyl cis-trans isomerase, FKBP-type	223	14127	13651	NP_790655	6.68155e-72
peptidylprolyl isomerase, FKBP-type	86	3637	3978	YP_235418	8.60861e-41
tetratricopeptide-like helical domain-containing protein	81	52185	54113	ZP_07006291	0
thiol:disulfide interchange protein DsbA	36	20285	19641	NP_790191	5.62893e-107
thiol:disulfide interchange protein DsbC	162	3792	3052	NP_791305	2.09251e-128
thiol:disulfide interchange protein DsbD	145	8860	10644	NP_794592	0
thiol:disulfide interchange protein DsbE	77	13490	14026	ZP_03397069	1.17994e-78
Degradation of proteins, pepetides and glycopeptides
alkaline metalloendoprotease	227	7610	6495	ZP_03398200	0
aminopeptidase N	166	17447	14781	NP_793562	0
aspartyl aminopeptidase	191	8361	9650	ZP_03397872	0
ATP-dependent clp protease, ATP-binding subunit ClpA	122	2376	103	ZP_03398180	0
ATP-dependent Clp protease, proteolytic subunit ClpP	271	3730	4380	NP_793500	1.7168e-110
ATP-dependent protease La	271	5981	8377	NP_793498	0
ATP-dependent protease La	133	4709	7126	NP_793971	0
ATP-dependent protease La domain protein	92	19246	19836	ZP_03397465	1.62806e-92
ATP-dependent protease peptidase subunit	93	25318	25848	ZP_03397571	2.46037e-82
ATP-dependent protease, putative	89	24506	26941	NP_794336	0
carboxyl-terminal protease family protein	432	3652	2315	NP_795060	0
cytosol aminopeptidase	99	30644	32134	NP_791101	0
dipeptidase, putative	125	18786	20525	NP_791170	0
hflK protein	155	28592	27405	ZP_03396072	0
membrane-associated zinc metalloprotease, putative	83	44992	43655	NP_791366	0
metalloprotease, putative	143	13855	12251	NP_792981	0
oligopeptidase A	15	32266	34317	ZP_07002756	0
O-sialoglycoprotein endopeptidase	27	33324	32299	NP_790387	0
[truncated: 3,847 more rows]
[truncated: 206 more columns]
