# Supplementary material for: Pseudomonas syringae pv. actinidiae Draft Genomes Comparison Reveal Strain-Specific Features Involved in Adaptation and Virulence to Actinidia Species
Source: PLoS One. 2011 Nov 23;6(11):e27297. doi: 10.1371/journal.pone.0027297 (PMC3223175; doi:10.1371/journal.pone.0027297)
Supplement: Table S3 — Similarity of the type III effector protein genes complement of J-Psa, I-Psa and I2-Psa compared with the same complement of other sequences plant pathogenic pseudomonads. (XLS) [file pone.0027297.s005.xls]

## Sheet: Foglio1
Table S3
P.s.a. Strain	Effectors	% Amino acid Identity	Highest identity organism	aa
CRA-FRU8.43		44	Pseudomonas syringae pv. aesculi NCPPB3681 (ZP_06459661)	148/163
NCPPB3871	avrPto1-like	44	Pseudomonas syringae pv. aesculi NCPPB3681 (ZP_06459661)	148/163
NCPPB3739		44	Pseudomonas syringae pv. aesculi NCPPB3681 (ZP_06459661)	148/163
CRA-FRU8.43		95	Pseudomonas syringae pv. tomato DC3000 (NP_791204)	1801/1795
NCPPB3871	avrE1	97	Pseudomonas syringae pv. tomato DC3000 (NP_791204)	1801/1795
NCPPB3739		97	Pseudomonas syringae pv. tomato DC3000 (NP_791204)	1398/1795
CRA-FRU8.43		97	Pseudomonas syringae pv. syringae B728a (YP_233840)	42/228
NCPPB3871	avrRpm1	97	Pseudomonas syringae pv. syringae B728a (YP_233840)	104/228
NCPPB3739		97	Pseudomonas syringae pv. syringae B728a (YP_233840)	104/228
CRA-FRU8.43		95	Pseudomonas syringae pv. tomato T1 (ZP_03400273)	311/311
NCPPB3871	avrD1	95	Pseudomonas syringae pv. tomato T1 (ZP_03400273)	311/311
NCPPB3739		95	Pseudomonas syringae pv. tomato T1 (ZP_03400273)	311/311
CRA-FRU8.43		100	Pseudomonas syringae pv. aesculi NCPPB3681 (ZP_06460903)	320/320
NCPPB3871	avrB4-1	100	Pseudomonas syringae pv. aesculi NCPPB3681 (ZP_06460903)	320/320
NCPPB3739		100	Pseudomonas syringae pv. aesculi NCPPB3681 (ZP_06460903)	320/320
CRA-FRU8.43		90	Pseudomonas savastanoi pv. savastanoi NCPPB 3335 (ZP_07004006)	130/129
NCPPB3871	avrF	90	Pseudomonas savastanoi pv. savastanoi NCPPB 3335 (ZP_07004006)	130/129
NCPPB3739		90	Pseudomonas savastanoi pv. savastanoi NCPPB 3335 (ZP_07004006)	130/129
CRA-FRU8.43		92	Pseudomonas syringae pv. aesculi 2250 (ZP_06482577)	66/370
NCPPB3871	hopF2*	92	Pseudomonas syringae pv. aesculi 2250 (ZP_06482577)	66/370
NCPPB3739		93	Pseudomonas syrinage pv. aesculi 2250 (ZP_06482577)	66/370
CRA-FRU8.43		91	Pseudomonas syringae pv. tomato DC3000 (NP_795084)	197/380
NCPPB3871	hopA1	/	/
NCPPB3739		/	/
CRA-FRU8.43		99	Pseudomonas syringae pv. tomato T1 (ZP_03400316)	464/705
NCPPB3871	hopD1	99	Pseudomonas syringae pv. tomato T1 (ZP_03400316)	464/705
NCPPB3739		99	Pseudomonas syringae pv. tomato T1 (ZP_03400316)	464/705
CRA-FRU8.43		96	Pseudomonas syringae pv. oryzae 1_6 (ZP_04586622 )	429/429
NCPPB3871	hopAN1	96	Pseudomonas syringae pv. oryzae 1_6 (ZP_04586622 )	429/429
NCPPB3739		97	Pseudomonas syringae pv. tomato T1 (ZP_03399973)	429/429
CRA-FRU8.43		68	Pseudomonas syringae pv. tabaci ATCC11528 (ZP_05641297)	308/744
NCPPB3871	hopM1	71	Pseudomonas syringae pv. syringae B728a (YP_234278)	715/718
NCPPB3739		68	Pseudomonas syringae pv. tabaci ATCC11528 (ZP_05641297)	446/744
CRA-FRU8.43		98	Pseudomonas syringae pv. tomato DC3000 (NP_791197)	350/350
NCPPB3871	hopN1	98	Pseudomonas syringae pv. tomato DC3000 (NP_791197)	302/350
NCPPB3739		98	Pseudomonas syringae pv. tomato DC3000 (NP_791197)	302/350
CRA-FRU8.43		/	/
NCPPB3871	hopX1	73	Pseudomonas syringae pv. syringae B728a (YP_234312)	384/382
NCPPB3739		73	Pseudomonas syrinagae pv. syringae B728a (YP_234312)	384/382
CRA-FRU8.43		96	Pseudomonas syringae pv. tomato T1 (ZP_03398835)	286/287
NCPPB3871	hopY1	96	Pseudomonas syringae pv. tomato T1 (ZP_03398835)	286/287
NCPPB3739		96	Pseudomonas syringae pv. tomato T1 (ZP_03398835)	286/287
CRA-FRU8.43		95	Pseudomonas syringae pv. tomato DC3000 (NP_791199)	434/486
NCPPB3871	hopAA1-1	95	Pseudomonas syringae pv. tomato DC3000 (NP_791199)	456/486
NCPPB3739		95	Pseudomonas syringae pv. tomato K40 (ZP_07252293)	456/456
CRA-FRU8.43		99	Pseudomonas syringae pv. tomato DC3000 (NP_794461)	195/487
NCPPB3871	hopAA1-2	/	/
NCPPB3739		/	/
CRA-FRU8.43		99	Pseudomonas syringae pv. tomato T1 (ZP_03398337)	255/422
NCPPB3871	hopAH1	98	Pseudomonas syringae pv. tomato T1 (ZP_03398337)	253/422
NCPPB3739		98	Pseudomonas syringae pv. tomato T1 (ZP_03398337)	253/422
CRA-FRU8.43		95	Pseudomonas syringae pv. tomato T1 (ZP_03398336)	267/261
NCPPB3871	hopAI1	97	Pseudomonas syringae pv. tomato T1 (ZP_03398336)	209/261
NCPPB3739		97	Pseudomonas syringae pv. tomato T1 (ZP_03398336)	209/261
CRA-FRU8.43		99	Pseudomonas syringae pv. tomato DC3000 (NP_790858)	173/276
NCPPB3871	hopAM1-1	100	Pseudomonas syringae pv. tomato DC3000 (NP_790858)	229/276
NCPPB3739		100	Pseudomonas syringae pv. tomato DC3000 (NP_790858)	229/276
CRA-FRU8.43		99	Pseudomonas syringae pv. tomato DC3000 (NP_790716)	447/447
NCPPB3871	hopQ1-1	99	Pseudomonas syringae pv. tomato DC3000 (NP_790716)	447/447
NCPPB3739		99	Pseudomonas syringae pv. tomato DC3000 (NP_790716)	447/447
CRA-FRU8.43		96	Pseudomonas syringae pv. tomato T1 (ZP_03398356)	1902/1957
NCPPB3871	hopR1	96	Pseudomonas syringae pv. tomato T1 (ZP_03398356)	1902/1957
NCPPB3739		96	Pseudomonas syringae pv. tomato T1 (ZP_03398356)	1902/1957
CRA-FRU8.43		97	Pseudomonas syringae pv. tomato T1 (ZP_03395902)	1255/1362
NCPPB3871	hopAS1	97	Pseudomonas syringae pv. tomato T1 (ZP_03395902)	1255/1362
NCPPB3739		97	Pseudomonas syringae pv. tomato T1 (ZP_03395902)	1255/1362
CRA-FRU8.43		99	Pseudomonas syringae pv. tomato DC3000 (NP_794551)	445/445
NCPPB3871	hopAJ2	100	Pseudomonas syringae pv. tomato DC3000 (NP_794551)	445/445
NCPPB3739		100	Pseudomonas syringae pv. tomato DC3000 (NP_794551)	445/445
CRA-FRU8.43		92	Pseudomonas syringae pv. tomato T1 (ZP_03398338)	631/701
NCPPB3871	hopAG1	92	Pseudomonas syringae pv. tomato T1 (ZP_03398338)	645/701
NCPPB3739		93	Pseudomonas syringae pv. tomato T1 (ZP_03398338)	645/701
CRA-FRU8.43		97	Pseudomonas syringae pv. tomato DC3000 (NP_792485)	322/324
NCPPB3871	hopP1	97	Pseudomonas syringae pv. tomato DC3000 (NP_792485)	322/324
NCPPB3739		97	Pseudomonas syringae pv. tomato DC3000 (NP_792485)	322/324
CRA-FRU8.43		98	Pseudomonas syringae pv. tomato DC3000 (NP_794511)	254/488
NCPPB3871	hopI1	73	Pseudomonas syringae pv. tomato DC3000 (NP_794511)	300/488
NCPPB3739		73	Pseudomonas syringae pv. tomato DC3000 (NP_794511)	73/488
CRA-FRU8.43		96	Pseudomonas syringae pv. tomato DC3000 (NP_793862)	560/555
NCPPB3871	hopAK1	95	Pseudomonas syringae pv. tomato DC3000 (NP_793862)	560/555
NCPPB3739		95	Pseudomonas syringae pv. tomato DC3000 (NP_793862)	560/555
CRA-FRU8.43		94	Pseudomonas syringae pv. tomato DC3000 (NP_791011)	113/113
NCPPB3871	hopJ1	95	Pseudomonas syringae pv. tomato DC3000 (NP_791011)	113/113
NCPPB3739		95	Pseudomonas syringae pv. tomato DC3000 (NP_791011)	113/113
CRA-FRU8.43		81	Pseudomonas syringae pv. tomato T1 (ZP_03394909)	916/921
NCPPB3871	hopAE1	72	Pseudomonas syringae pv. tomato T1 (ZP_03394909)	916/921
NCPPB3739		81	Pseudomonas syringae pv. tomato T1 (ZP_03394909)	916/921
CRA-FRU8.43		97	Pseudomonas syringae pv. tomato DC3000 (NP_793075)	214/404
NCPPB3871	hopAH2-1	97	Pseudomonas syringae pv. tomato DC3000 (NP_793075)	291/291
NCPPB3739		97	Pseudomonas syringae pv. tomato DC3000 (NP_793075)	291/291
CRA-FRU8.43		99	Pseudomonas syringae pv. tomato T1 (ZP_03398239)	416/416
NCPPB3871	hopAH2-2	99	Pseudomonas syringae pv. tomato T1 (ZP_03398239)	416/416
NCPPB3739		99	Pseudomonas syringae pv. tomato T1 (ZP_03398239)	416/416
CRA-FRU8.43		99	Pseudomonas syringae pv. phaseolicola 1448A (YP_272154)	814/731
NCPPB3871	hopAU1	99	Pseudomonas syringae pv. phaseolicola 1448A (YP_272154)	756/731
NCPPB3739		99	Pseudomonas syringae pv. phaseolicola 1448A (YP_272154)	756/731
CRA-FRU8.43		72	Pseudomonas syringae pv. syringae B728a (YP_234313)	407/411
NCPPB3871	hopZ3	97	Pseudomonas syringae pv. syringae B728a (YP_234313)	407/411
NCPPB3739		72	Pseudomonas syringae pv. syringae B728a (YP_234313)	408/411
CRA-FRU8.43		83	Pseudomonas syringae pv. Maculicola (Q8RP17)	376/774
NCPPB3871	hopW1-1	82	Pseudomonas syringae pv. Maculicola (Q8RP17)	495/774
NCPPB3739		82	Pseudomonas syringae pv. Maculicola (Q8RP17)	493/774
CRA-FRU8.43		100	Pseudomonas syringae pv. phaseolicola 1448A (YP_272174)	812/797
NCPPB3871	hopAV1	100	Pseudomonas syringae pv. phaseolicola 1448A (YP_272174)	806/797
NCPPB3739		100	Pseudomonas syringae pv. phaseolicola 1448A (YP_272174)	806/797
CRA-FRU8.43		79	Pseudomonas syringae pv. tomato Max13 (ZP_07232813)	1966/2041
NCPPB3871	hopAC1	80	Pseudomonas syringae pv. tomato Max13 (ZP_07232813)	2038/2041
NCPPB3739		80	Pseudomonas syringae pv. tomato Max13 (ZP_07232813)	2038/2041
CRA-FRU8.43		97	Pseudomonas syringae pv. tomato T1 (ZP_03400339)	218/218
NCPPB3871	hopH1	/	/
NCPPB3739		/	/
CRA-FRU8.43		89	Pseudomonas syringae pv. phaseolicola 1448A (YP_274552)	159/565
NCPPB3871	hopV1	73	Pseudomonas syringae pv. phaseolicola 1448A (YP_274552)	160/565
NCPPB3739		88	Pseudomonas syringae pv. phaseolicola 1448A (YP_274552)	161/565
CRA-FRU8.43		40	Pseudomonas syringae pv. syringae (ABK13722)	346/362
NCPPB3871	hopZ2-like	/	/
NCPPB3739		/	/
CRA-FRU8.43		98	Pseudomonas syringae pv. mori str. 301020 (ADQ74893)	242/323
NCPPB3871	hopAY1	96	Pseudomonas syringae pv. mori str. 301020 (ADQ74893)	357/323
NCPPB3739		96	Pseudomonas syringae pv. mori str. 301020 (ADQ74893)	357/323
CRA-FRU8.43		/	/
NCPPB3871	hopPmaB	93	Pseudomonas syringae pv. Maculicola (AAL84240)	351/347
NCPPB3739		93	Pseudomonas syringae pv. Maculicola (AAL84240)	376/347
CRA-FRU8.43		96	Pseudomonas syringae pv. mori str. 301020 (ADQ74896)	206/280
NCPPB3871	hopBB1	95	Pseudomonas syringae pv. mori str. 301020 (ADQ74896)	280/283
NCPPB3739		96	Pseudomonas syringae pv. mori str. 301020 (ADQ74896)	448/283
CRA-FRU8.43		100	Pseudomonas syringae pv. actinidiae str. M302091 (ADQ74894)	218/219
NCPPB3871	hopAZ	100	Pseudomonas syringae pv. actinidiae str. M302091 (ADQ74894)	218/219
NCPPB3739		100	Pseudomonas syringae pv. actinidiae str. M302091 (ADQ74894)	218/219
CRA-FRU8.43		93	Pseudomonas syringae pv. tomato DC3000 (Q87WG2)	166/177
NCPPB3871	hopS2	93	Pseudomonas syringae pv. tomato DC3000 (Q87WG2)	166/177
NCPPB3739		93	Pseudomonas syringae pv. tomato DC3000 (Q87WG2)	166/177
CRA-FRU8.43		/	/
NCPPB3871	hopAR	93	Pseudomonas syringae pv. phaseolicola (M86401)	247/267
NCPPB3739		93	Pseudomonas syringae pv. phaseolicola (M86401)	247/267
CRA-FRU8.43		/	/
NCPPB3871	hopBD2	87	Pseudomonas syringae pv. maculicola str. ES4326 (ADP37913)	148/281
NCPPB3739		87	Pseudomonas syringae pv. maculicola str. ES4326 (ADP37913)	148/281
CRA-FRU8.43		99	Pseudomonas syringae pv. phaseolicola 1448A (Q48B65)	220/220
NCPPB3871	hopAW	100	Pseudomonas syringae pv. phaseolicola 1448A (Q48B65)	66/220
NCPPB3739		100	Pseudomonas syringae pv. phaseolicola 1448A (Q48B65)	66/220
